# Supplementary material for: Precision medicine and actionable alterations in lung cancer: A single institution experience
Source: PLoS One. 2020 Feb 11;15(2):e0228188. doi: 10.1371/journal.pone.0228188 (PMC7012442; doi:10.1371/journal.pone.0228188)
Supplement: S1 File — For molecular markers, "0" means tested negative, and blank means not tested. (XLSX) [file pone.0228188.s005.xlsx]

## Sheet: Sheet1
Patient	Age.at.Diagnosis	VitalStatus	OSMonths	Sex	Race	Ethnicity	Smoker	Staging	Histology	GenomicTestPanel	EGFR	ALK	KRAS	ROS1	BRAF	T790M	MET	SMARCA4	GPR124	RET	APC	ERBB2	ARID1A	ARID1B	BRCA2	NOTCH1	NFKBIA	STK11	SDHA	ATM	KEAP1	NKX2-1	TP53	FAT1	LRP1B	SETD2	MLL	MLL2	MLL3	SPTA1
1	45	Alive	94.5161	Female	Caucasian	Not Hispanic or Latino	Yes	4	Adenocarcinoma	FoundationOneV1	exon 19 del	0	0	0	0		amplification	0	0	0	0	0	0		0	0	0	0		0	0	0	R280T		0	0	0	0
2	92	Deceased	6.17857	Male	Caucasian	Not Hispanic or Latino	Yes	2	Adenocarcinoma	Onco48	0	0	0		D594N		0			0	0	0				0		0		P604S			V157F
3	66	Deceased	37.3548	Female	Caucasian	Not Hispanic or Latino	Yes	4	Adenocarcinoma	FoundationOne	0	0	Q61H	0	0		0	0	0	0	0	0	0	0	0	0	0	0	amplification(VUS)	0	0	0	0	0	V1822F(VUS)	0	0	0	0	0
5	73	Alive	78.0968	Female	Caucasian	Not Hispanic or Latino	Yes	1	Adenocarcinoma	Onco48	0	0	G13D		0		0			0	0	0				0		0		0			c.711G>T p.M237I codon 237
6	69	Deceased	108.1	Male	Caucasian	Not Hispanic or Latino	Yes	4	Adenocarcinoma	COH	exon 21
7	83	Deceased	1.13333	Male	Caucasian	Not Hispanic or Latino	Yes	4	Adenocarcinoma	FoundationOne	0	0	G12V	0	0		0	0	0	0	0	0	0	0	0	0	0	0	0	0	0	0	0	G3473S(VUS)	0	0	0	0	0	0
8	49	Deceased	114.161	Female	Caucasian	Not Hispanic or Latino	Yes	4	Adenocarcinoma	ResponseDX	E20 ins mutation	0	0
9	67	Deceased	37.25	Female	Asian	Not Hispanic or Latino	No	4	Adenocarcinoma	ResponseDX	exon 20 insertion	0	0
10	51	Deceased	73.3667	Male	Asian	Not Hispanic or Latino	Yes	4	Adenocarcinoma	COH	exon 19 deletion, exon 18		0
11	72	Deceased	110.742	Female	African American	Not Hispanic or Latino	Yes	4	Adenocarcinoma	Onco48	exon 19 del, T790M	0	0		0	1	0			0	0	0				0		0		0			c.623A>G p.D208G
13	74	Alive	30.5333	Female	Caucasian	Not Hispanic or Latino	Yes	1	Adenocarcinoma	Cedars Sinai	L858R	0	0
14	57	Deceased	100.645	Male	Asian	Not Hispanic or Latino	No	4	Adenocarcinoma	LabCorp	L858R
16	49	Deceased	41.2414	Female	African American	Not Hispanic or Latino	No	4	Adenocarcinoma	COH	L858R	0	0
17	53	Deceased	25.8571	Female	Caucasian	Not Hispanic or Latino	No	4	Adenocarcinoma	COH	L858R
18	53	Deceased	45.4839	Female	Asian	Not Hispanic or Latino	No	4	Adenocarcinoma	COH	exon 19 deletion		0
19	42	Deceased	34.8387	Male	Asian	Not Hispanic or Latino	Yes	4	Adenocarcinoma	COH	L858R
21	47	Alive	110.161	Female	Caucasian	Not Hispanic or Latino	Yes	4	Adenocarcinoma	FoundationOneV1	0	0	0	0	V600E		0	0	0	0	0	0	0		0	0	0	0		0	0	0	0		0	I1944fs*1	0	0
22	66	Deceased	33.871	Male	Asian	Not Hispanic or Latino	No	4	Adenocarcinoma	Onco48	L858R, T790M	0	0		0	1	0			0	0	0				0		0		0			c.742C>T
23	72	Deceased	60.0968	Female	Caucasian	Not Hispanic or Latino	Yes	4	Adenocarcinoma	FoundationOneV1	0	0	G12C	0	0		0	0	0	0	0	0	0		0	0	0	0		0	0	0	0		0	0	0	0
24	65	Deceased	6.63333	Female	Caucasian	Not Hispanic or Latino	No	4	Adenocarcinoma	FoundationOne	Exon 19 del	0	0	0	0		0	0	0	0	0	0	0	0	0	0	0	0	0	0	0	0	C176F	0	0	0	0	0	0	0
25	63	Deceased	44	Female	Caucasian	Not Hispanic or Latino	Yes	4	Adenocarcinoma	COH	exon 19 deletion	0	G12A
26	73	Deceased	22.0667	Female	Caucasian	Not Hispanic or Latino	Yes	4	Adenocarcinoma	Onco48	0	0	Gly13Cys		0		0			0	0	0				0		0		0			p.Arg249Ser
27	58	Deceased	68.129	Male	Asian	Not Hispanic or Latino	Yes	4	Adenocarcinoma	COH	L858R, T790M	0	0			1
28	51	Deceased	20.7419	Female	Asian	Not Hispanic or Latino	Yes	4	Adenocarcinoma	COH	exon 21 mutation L858R
31	61	Deceased	51.5806	Male	Asian	Not Hispanic or Latino	No	4	Adenocarcinoma	COH	exon 19 deletion		0
32	58	Deceased	34.5806	Female	Caucasian	Not Hispanic or Latino	Yes	4	Adenocarcinoma	ResponseDX	exon 19 deletion
33	71	Deceased	70.3871	Female	Caucasian	Not Hispanic or Latino	No	4	Adenocarcinoma	Clarient	exon 21 L858R, T790M					1
34	57	Deceased	44.2258	Female	Caucasian	Hispanic or Latino	No	4	Adenocarcinoma	FoundationOneV1	0	0	0	0	0		0	F1102L	0	KIF5B-Ret fusion, truncation(VUS)	0	0	Q553*		0	0	0	0		0	0	0	0		0	0	0	0
35	82	Deceased	41.1935	Female	Caucasian	Not Hispanic or Latino	No	4	Adenocarcinoma	COH	L858R		0
36	88	Deceased	72.6452	Female	Caucasian	Not Hispanic or Latino	No	4	Adenocarcinoma	FoundationOne	L858R, exon 20 substitution S768I	0	0	0	0		0	0	0	0	0	0	0	0	0	V2229M(VUS)	0	0	0	0	0	0	A159V	0	R2025H, S166R(VUS)	0	0	R5266H(VUS0	0	0
37	57	Alive	100.258	Male	Caucasian	Not Hispanic or Latino	No	4	Adenocarcinoma	OncoComplete	0	translocation	0	0	0		0			0	0	0				0		0		0			0
38	77	Deceased	32.5714	Female	Asian	Not Hispanic or Latino	No	4	Adenocarcinoma	COH	L858R
39	72	Deceased	16.1667	Male	Asian	Not Hispanic or Latino	No	4	Adenocarcinoma	COH	L858R	0
40	68	Deceased	11.5161	Female	Caucasian	Not Hispanic or Latino	No	4	Adenocarcinoma	COH	0		0
42	85	Deceased	5.12903	Male	Caucasian	Not Hispanic or Latino	Yes	4	Adenocarcinoma	FoundationOneV1	exon 21 sub L861Q, amplification(VUS)	0	0	0	0		0	0	0	0	0	R47H(VUS)	0		0	0	0	0		E343fs*2	0	0	0		0	0	L3614P(VUS)	T1246M(VUS)
43	64	Deceased	27.4839	Female	Asian	Not Hispanic or Latino	No	4	Adenocarcinoma	COH	exon 19 deletion	0	0
45	70	Deceased	9.51613	Male	American Indian or Alaska Native	Not Hispanic or Latino	Yes	4	Adenocarcinoma	COH	0	0	G12V
46	58	Deceased	9.12903	Male	Caucasian	Not Hispanic or Latino	No	4	Adenocarcinoma	Clarient	exon 19 deletion, T790M					1
47	62	Alive	115.258	Female	Asian	Not Hispanic or Latino	No	4	Adenocarcinoma	MSK-1Gene	exon 19 deletion, T790M					1
48	43	Deceased	27.4194	Male	Caucasian	Hispanic or Latino	No	4	Adenocarcinoma	ResponseDX	exon 19 deletion	0	0
49	58	Deceased	26.6429	Male	Caucasian	Not Hispanic or Latino	Yes	4	Adenocarcinoma	ResponseDX	exon 20 insertion	0	0
50	64	Deceased	47.5484	Female	Caucasian	Not Hispanic or Latino	No	4	Adenocarcinoma	UCLA	exon 21 L858R, T790M	0	0			1
52	52	Alive	96.9355	Female	Asian	Not Hispanic or Latino	No	4	Adenocarcinoma	Kaiser	exon 19 deletion
53	41	Deceased	17.0968	Female	Asian	Not Hispanic or Latino	No	4	Adenocarcinoma	Providence	exon 19 deletion
54	75	Deceased	63.1667	Female	Caucasian	Not Hispanic or Latino	No	4	Adenocarcinoma	FoundationOneV1	0	0	G12C	0	0		0	0	0	0	0	0	Q1332_Q1334del(VUS)		0	0	0	0		0	0	A154fs*208+(VUS)	0		0	0	L1303V(VUS)	0
55	83	Deceased	39.7097	Female	Asian	Not Hispanic or Latino	No	4	Adenocarcinoma	ResponseDX	L858R	0	0
56	52	Deceased	14.7742	Male	Asian	Not Hispanic or Latino	No	4	Adenocarcinoma	Clarient	exon 19 deletion
57	54	Deceased	23.8	Female	Asian	Not Hispanic or Latino	Yes	4	Adenocarcinoma	COH	deletion in exon 19, T790M	0	0			1
58	51	Alive	87.3667	Female	Caucasian	Not Hispanic or Latino	Yes	4	Adenocarcinoma	Onco48	exon 19 del, T790M	0	0		0	1	0			0	0	0				0		0		0			c.542G>C; p.R181P
59	54	Alive	89.5806	Female	Asian	Not Hispanic or Latino	No	4	Adenocarcinoma	Clarient	exon 19 deletion						N375S
60	63	Deceased	36.3333	Female	Caucasian	Not Hispanic or Latino	No	4	Adenocarcinoma	ARUP laboratories	exon 21 mutation L858R
61	51	Deceased	22.2	Male	Native Hawiian or Other Pacific Islander	Not Hispanic or Latino	Yes	4	Adenocarcinoma	FoundationOne	0	0	0	0	0		0	0	amplification(VUS)	0	0	0	G880fs*56, G1848V(VUS)	0	0	0	P60L(VUS)	D229fs*58, F354L	0	0	E37*, Q163H(VUS)	0	R273L	0	E828K, A2094D(VUS), D2048H(VUS), R2843G(VUS)	0	0	0	0	0
62	79	Deceased	13.6129	Female	Asian	Not Hispanic or Latino	No	4	Adenocarcinoma	Kaiser	exon 19 deletion
63	60	Deceased	18.871	Female	Asian	Not Hispanic or Latino	No	4	Adenocarcinoma	ResponseDX	Exon 20 insertion	0	0
64	75	Deceased	33.4516	Male	Asian	Not Hispanic or Latino	Yes	4	Adenocarcinoma	COH	Exon 19 del, T790M					1
65	61	Deceased	42.2903	Female	Other	Hispanic or Latino	Yes	4	Adenocarcinoma	USC	positive
66	75	Deceased	20.0645	Male	Asian	Not Hispanic or Latino	No	4	Adenocarcinoma	Genzyme	G719A exon 18, S768l in exon 20
69	64	Deceased	81.4667	Female	Asian	Not Hispanic or Latino	No	4	Adenocarcinoma	Kaiser	exon 21 L858R
70	60	Deceased	54.0333	Male	Caucasian	Not Hispanic or Latino	No	4	Adenocarcinoma	FoundationOneV1	0	0	0	0	0		0	0	0	0	0	G776_V777>VCV ins	0		0	0	Amplification	0		0	0	0	0		0	0	0	0
71	59	Deceased	74.4194	Male	Caucasian	Not Hispanic or Latino	No	4	Adenocarcinoma	ResponseDX	exon 19 deletion	0
72	49	Deceased	8.86667	Male	Caucasian	Hispanic or Latino	Yes	4	Adenocarcinoma	COH	0	0	0
73	68	Deceased	30.1	Male	Caucasian	Not Hispanic or Latino	Yes	4	Adenocarcinoma	FoundationOneV1	0	0	G12C	0	0		0	0	0	0	I1307K	0	M793L(VUS)		0	0	0	splice site 598-2A>T		L2077fs*5	0	amplification	0		R4573Q(VUS)	0	0	0
74	65	Deceased	41.5161	Female	Caucasian	Not Hispanic or Latino	No	4	Adenocarcinoma	Cedars Sinai	exon 21 L858R, T790M	0	0			1
75	47	Deceased	28	Male	Caucasian	Not Hispanic or Latino	No	4	Adenocarcinoma	FoundationOneV1	0	0	0	0	0		0	0	0	KIF5B-RET fusion	0	0	0		0	0	0	0		0	0	0	0		0	0	0	0
76	73	Deceased	116.129	Female	Caucasian	Not Hispanic or Latino	No	4	Adenocarcinoma	ResponseDX	exon 21 L858R	0	0
77	58	Deceased	40.6452	Female	Caucasian	Not Hispanic or Latino	No	4	Adenocarcinoma	Clarient	exon 19 deletion	0	0
78	81	Deceased	51.4839	Female	Caucasian	Not Hispanic or Latino	No	4	Adenocarcinoma	FoundationOneV1	exon 20 insertion	0	0	0	0		0	0	0	0	0	0	0		0	0	0	0		G2891D, R2912G(VUS)	0	0	0		0	D699G(VUS)	0	0
79	61	Deceased	22.1333	Male	Asian	Not Hispanic or Latino	Yes	4	Adenocarcinoma	UCLA	exon 19 deletion	0	G13D
81	78	Deceased	6.36667	Female	Caucasian	Not Hispanic or Latino	Yes	1	Adenocarcinoma	ResponseDX	exon 21 L858R	0	0
82	49	Deceased	17.129	Female	Caucasian	Not Hispanic or Latino	Yes	4	Adenocarcinoma	Clarient	0	0	G12V
83	72	Deceased	12.5	Female	Asian	Not Hispanic or Latino	Yes	4	Adenocarcinoma	FoundationOneV1	0	0	0	0	0		0	0	0	0	0	0	0		0	0	0	0		0	0	0	K291*		0	0	0	0
84	54	Deceased	73.3548	Male	Caucasian	Not Hispanic or Latino	No	4	Adenocarcinoma	Onco48	0	0	0		c.1799T>A p.V600E 476		0			0	0	0				0		0		0			0
85	53	Deceased	39.4839	Female	Caucasian	Hispanic or Latino	No	4	Adenocarcinoma	FoundationOneV1	amplification, exon 19 del, T790M	0	0	0	0	1	0	0	0	0	D2729N(VUS)	amplification	0		0	G2430A(VUS)	0	0		0	0	0	0		0	0	0	0
86	65	Deceased	22.5484	Male	Asian	Not Hispanic or Latino	Yes	4	Adenocarcinoma	COH	0	0	0
87	76	Deceased	7.12903	Female	Caucasian	Not Hispanic or Latino	Yes	4	Adenocarcinoma	COH	0	0	Gly12Val
88	77	Deceased	3.51613	Female	Asian	Not Hispanic or Latino	No	2	Adenocarcinoma	Integrated Oncology	l747_T751del5 mutation in exon 19		0
89	64	Alive	78.0323	Female	Asian	Not Hispanic or Latino	No	4	Adenocarcinoma	COH	exon 19 deletion	0	0
90	57	Deceased	39.7742	Male	Caucasian	Not Hispanic or Latino	No	4	Adenocarcinoma	COH	exon 19 deletion, T790M	0	0			1
91	66	Deceased	25.1333	Female	Asian	Not Hispanic or Latino	No	4	Adenocarcinoma	ResponseDX	exon 21 mutation L858R	0	0
92	28	Alive	71.7419	Female	Caucasian	Not Hispanic or Latino	No	4	Adenocarcinoma	FoundationOneV1	0	0	0	0	0		0	0	0	0	0	0	0		0	0	0	0		0	0	0	R273H		0	0	0	0
93	52	Deceased	25.3871	Female	Caucasian	Not Hispanic or Latino	Yes	4	Adenocarcinoma	ResponseDX	exon 21 mutation L858R	0	0
94	67	Deceased	11.6129	Male	Caucasian	Not Hispanic or Latino	Yes	4	Adenocarcinoma	ResponseDX	0	0	0	0
95	45	Alive	86.3226	Male	Caucasian	Not Hispanic or Latino	No	4	Adenocarcinoma	FoundationOneV1	0	0	0	0	0		0	0	0	0	0	0	0		0	0	0	0		0	0	0	0		0	0	0	0
96	60	Deceased	41.4	Female	Asian	Not Hispanic or Latino	No	4	Adenocarcinoma	Clarient	exon 19 deletion, T790M	0	0			1
97	66	Deceased	43.8387	Female	African American	Not Hispanic or Latino	Yes	4	Adenocarcinoma	COH Molecular Diagnostics Lab	exon 19 del	rearrangement	0
98	34	Alive	3.4	Male	Asian	Not Hispanic or Latino	No	4	Adenocarcinoma	FoundationOneV1	0	0	0	0	0		0	0	0	0	0	0	0		0	0	0	0		0	0	0	0		0	0	0	0
99	34	Deceased	29.4286	Male	Caucasian	Not Hispanic or Latino	No	4	Adenocarcinoma	Sharp Memorial	exon 19 deletion	0
100	77	Alive	70	Female	Asian	Not Hispanic or Latino	No	4	Adenocarcinoma	Onco48	L858R, T790M	0	0		0	1	0			0	0	0				0		0		0			0
101	83	Deceased	33.1	Male	Caucasian	Not Hispanic or Latino	Yes	4	Adenocarcinoma	Clarient	exon 18 mutation G719X	0	0
102	49	Alive	69.4	Female	Caucasian	Not Hispanic or Latino	Yes	4	Adenocarcinoma	FoundationOneV1	0	0	0	0	0		0	0	0	0	P1427N(VUS)	0	Q524*		E953K(VUS)	G1572R(VUS)	0	0		0	0	0	G266E		L709I(VUS), T4455A(VUS)	0	V3487L(VUS)	0
103	61	Deceased	49.7419	Female	Asian	Not Hispanic or Latino	No	4	Adenocarcinoma	ResponseDX	E19del	0	0
104	72	Deceased	17.5667	Female	Caucasian	Not Hispanic or Latino	Yes	4	Adenocarcinoma	ResponseDX	0	0	G12A
105	70	Deceased	29	Female	African American	Not Hispanic or Latino	Yes	4	Adenocarcinoma	COH	0	0	G12C
106	81	Deceased	19.4839	Male	Asian	Not Hispanic or Latino	No	4	Adenocarcinoma	Clarient	exon 19 deletion	0
107	52	Alive	70.0323	Female	Other	Hispanic or Latino	Yes	4	Adenocarcinoma	COH	0	rearrangement	0
108	54	Deceased	82.6452	Female	Caucasian	Not Hispanic or Latino	No	4	Adenocarcinoma	COH	0	rearrangement	G12V
109	54	Deceased	30.5806	Female	Caucasian	Not Hispanic or Latino	No	4	Adenocarcinoma	PheoPath laboratories	L858R
110	45	Deceased	9.32258	Male	Asian	Not Hispanic or Latino	Yes	4	Adenocarcinoma	FoundationOneV1	0	0	G12V	0	0		0	0	0	0	0	0	D1850fs*4		0	0	0	G276fs*11		0	0	0	R273S		0	0	0	0
112	35	Deceased	31.8065	Female	Caucasian	Hispanic or Latino	No	4	Adenocarcinoma	FoundationOne	0	EML4-ALK fusion	0	0	0		0	0	0	0	0	0	0	0	0	0	0	0	0	0	0	0	V272fs*74	0	N4559S(VUS), Y569D(VUS)	0	0	0	0	0
113	41	Alive	194.903	Female	Caucasian	Not Hispanic or Latino	No	1	Adenocarcinoma	Onco48	0	0	G12V		0		0			0	0	0				0		0		0			0
114	87	Deceased	36.5172	Male	Asian	Not Hispanic or Latino	Yes	4	Adenocarcinoma	ResponseDX	exon 19 deletion	0	0	0
115	30	Deceased	34.4333	Female	Caucasian	Not Hispanic or Latino	No	4	Adenocarcinoma	FoundationOne	0	0	0	0	0		0	0	0	0	0	V777_G778insGSP	0	0	0	0	0	0	0	0	0	amplification	c.800G>A; p.Arg267Gln(02-07-2013)	0	0	0	0	0	0	0
116	44	Deceased	12.9643	Female	Asian	Not Hispanic or Latino	No	4	Adenocarcinoma	ResponseDX	0	rearrangement	0	0
117	65	Deceased	5.23333	Male	Asian	Not Hispanic or Latino	No	4	Adenocarcinoma	FoundationOneV1	amplification, exon 19 del, T790M	0	0	0	0	1	0	0	0	0	0	0	P1575Q(VUS)		0	0	amplification	0		0	0	amplification	F270L		0	0	0	0
118	68	Deceased	10.7097	Female	Caucasian	Not Hispanic or Latino	Yes	4	Adenocarcinoma	FoundationOneV1	0	0	0	0	0		0	0	amplification(VUS)	0	0	amplification	0		L413I(VUS)	0	0	0		0	E488Q(VUS)	0	A159P		V879E(VUS)	0	0	G2279R(VUS)
119	60	Deceased	25.2903	Female	Native Hawiian or Other Pacific Islander	Not Hispanic or Latino	Yes	4	Adenocarcinoma	COH	0	0	G12C
120	64	Deceased	42.9355	Female	Asian	Not Hispanic or Latino	No	4	Adenocarcinoma	COH	exon 20 insertion	0	0
121	69	Alive	63.7097	Female	Caucasian	Not Hispanic or Latino	Yes	4	Adenocarcinoma	FoundationOne	exon 20 insertion	0	0	0	0		0	0	0	0	0	0	0	0	0	0	0	0	0	0	0	0	P98fs*25	0	0	0	0	0	0	0
122	51	Deceased	12.9	Male	Asian	Not Hispanic or Latino	No	4	Adenocarcinoma	COH	exon 19 del	0	0
123	55	Deceased	38.9667	Female	Caucasian	Hispanic or Latino	Yes	4	Adenocarcinoma	ResponseDX	exon 19 deletion	0
124	65	Deceased	21	Female	Asian	Not Hispanic or Latino	No	4	Adenocarcinoma	Onco48	L858R, T790M	0	0		0	1	c.1124A>G p.N375S 710			0	0	0				0		0		0			0
125	53	Deceased	27.6667	Male	Asian	Not Hispanic or Latino	Yes	4	Adenocarcinoma	FoundationOneV1	amplification, S768_V769insVDS	0	0	0	0		0	0	0	0	0	0	0		0	0	0	0		0	0	0	H193R		0	0	0	0
126	55	Deceased	27.5484	Male	Caucasian	Not Hispanic or Latino	No	4	Adenocarcinoma	Genoptix Lab	exon 19 deletion	0
127	84	Deceased	42.3871	Female	Caucasian	Not Hispanic or Latino	No	4	Adenocarcinoma	FoundationOneV1	0	0	0	0	0		0	0	0	0	0	0	0		0	0	0	0		0	0	0	R273H, S215R		0	0	0	0
128	82	Deceased	29.3	Female	Other	Not Hispanic or Latino	No	4	Adenocarcinoma	COH	exon 19 del	0	0
129	51	Alive	65.2581	Female	Asian	Not Hispanic or Latino	No	4	Adenocarcinoma	COH	exon 19 del	0
130	49	Alive	62.5484	Female	Other	Hispanic or Latino	No	4	Adenocarcinoma	COH	exon 19 del	0	0
132	28	Deceased	13.6129	Female	Caucasian	Not Hispanic or Latino	No	4	Adenocarcinoma	FoundationOneV1	0	0	0	0	0		0	0	0	0	T1556fs*3	0	P16S		D1547fs*21, N1544fs*4	0	0	0		0	0	0	0		0	0	0	0
133	59	Deceased	5.93548	Male	Caucasian	Not Hispanic or Latino	No	4	Adenocarcinoma	LabCorp	exon 19 deletion, T790M	0				1
134	60	Deceased	51.4839	Female	Asian	Not Hispanic or Latino	Yes	4	Adenocarcinoma	ResponseDX	exon 21 mutation L858R, T790M	0	0			1
135	72	Deceased	72.1333	Male	Caucasian	Not Hispanic or Latino	No	4	Adenocarcinoma	Providence	exon 19 deletion, T790M		0			1
136	62	Deceased	36.2581	Male	Asian	Not Hispanic or Latino	No	4	Adenocarcinoma	Onco48	exon 19 deletion	0	0		0		0			0	0	0				0		0		0			codon 175(c.524G>A p.R175H)
137	71	Deceased	29.1613	Female	Caucasian	Not Hispanic or Latino	Yes	4	Adenocarcinoma	FoundationOneV1	0	0	G12C, A11S(VUS)	0	0		0	0	0	0	0	0	0		0	0	0	0		0	0	0	0		0	0	0	0
138	47	Alive	59.6452	Male	Asian	Not Hispanic or Latino	No	4	Adenocarcinoma	FoundationOneV1	0	0	0	CD74-ROS1 fusion	0		0	0	0	0	R2204*	G815R(VUS)	0		0	0	0	0		0	0	0	0		R1072H	splice site 4918-1G>C	0	0
139	70	Deceased	24.8065	Male	Caucasian	Not Hispanic or Latino	Yes	4	Adenocarcinoma	LabCorp	T790M, L858R, L861Q, T > G at 2573 at codon 858 in exon 21	0	0			1
140	61	Deceased	56.0333	Female	Caucasian	Not Hispanic or Latino	Yes	4	Adenocarcinoma	COH	exon 19 del, T790M	0	0			1
141	80	Deceased	13.4333	Female	Other	Hispanic or Latino	Yes	4	Adenocarcinoma	Clarient	exon 19 deletion	0
142	74	Alive	39.6129	Female	Caucasian	Not Hispanic or Latino	Yes	1	Adenocarcinoma	ResponseDX	0	0	G12A	0
143	49	Deceased	17.7742	Female	Asian	Not Hispanic or Latino	No	4	Adenocarcinoma	ResponseDX	exon 19 deletion		Gly12Arg
145	56	Alive	25.6452	Male	Caucasian	Hispanic or Latino	Yes	4	Adenocarcinoma	FoundationOne	exon 19 deletion	0	0	0	0		D1373H(VUS)	A1186_Q1187del	0	0	0	0	0	0	0	0	0	0	0	0	0	0	0	0	0	0	A53V(VUS)	0	0	R1077C(VUS)
146	55	Deceased	13.7097	Female	Caucasian	Not Hispanic or Latino	No	4	Adenocarcinoma	FoundationOne	0	rearrangement	0	0	0		0	0	0	0	0	0	0	0	0	0	0	0	0	0	0	0	0	0	0	0	0	0	0	0
147	44	Deceased	9.54839	Female	Caucasian	Not Hispanic or Latino	No	4	Adenocarcinoma	Clarient	exon 19 deletion	0		0
148	56	Deceased	84.3333	Female	Native Hawiian or Other Pacific Islander	Not Hispanic or Latino	No	4	Adenocarcinoma	FoundationOneV1	0	0	0	0	amplification		0	0	0	KIF5B-RET fusion	0	0	Q1334_R1335insQ		0	E843K(VUS)	amplification	0		0	0	0	splice site 559+1G>C		0	0	0	0
149	71	Deceased	55	Male	Asian	Not Hispanic or Latino	No	4	Adenocarcinoma	Onco48	exon 19 deletion, T790M	0	0		0	1	c.1124A>G p.N375s 710			0	0	0				0		0		0			0
150	86	Deceased	5.6	Female	Caucasian	Not Hispanic or Latino	Yes	4	Adenocarcinoma	FoundationOneV1	0	0	G12C, amplification	0	0		0	0	0	0	0	0	P21del(VUS)		0	0	0	0		0	0	0	0		A2758fs*14	0	0	0
151	24	Alive	56.1613	Male	Asian	Not Hispanic or Latino	Yes	4	Adenocarcinoma	FoundationOneV1	0	EML4-ALK Fusion	0	0	0		0	0	0	0	0	0	0		0	0	0	0		0	0	0	R213*		0	D631fs*4, H2249R(VUS)	0	0
152	54	Deceased	5.06667	Male	Caucasian	Not Hispanic or Latino	Yes	3	Adenocarcinoma	ResponseDX	0	0		0	0		amplification			0		0
153	37	Deceased	11.6333	Female	Caucasian	Not Hispanic or Latino	No	4	Adenocarcinoma	FoundationOneV1	amplification, L858R	0	0	0	0		0	0	0	E818K(VUS)	0	0	0		0	0	0	0		L2379V(VUS)	0	0	splice site 376-7_377delCCTACAGTA		0	0	0	0
154	73	Deceased	4.66667	Male	Asian	Not Hispanic or Latino	No	4	Adenocarcinoma	FoundationOneV1	0	0	0	0	0		0	S813L(VUS)	0	0	0	0	0		0	0	0	0		0	0	0	0		Q1512*	0	0	T2228A(VUS)
155	65	Deceased	27.6129	Female	Asian	Not Hispanic or Latino	No	4	Adenocarcinoma	Onco48	exon 19 deletion, T790M	0	0		0	1	0			0	0	0				0		0		0			codon 203 (c.608_609delTG; p.V203Gfs*5)
156	65	Deceased	22.7742	Female	Asian	Not Hispanic or Latino	No	4	Adenocarcinoma	FoundationOneV1	amplification, exon 18 mutation	0	0	0	0		0	0	0	0	0	0	0		D1243H(VUS)	0	0	P254L(VUS)		0	0	0	R273C		0	0	G1831S(VUS)	Q3907_Q3908del(VUS)
157	60	Deceased	12.4516	Female	Caucasian	Not Hispanic or Latino	No	4	Adenocarcinoma	OncoLung	exon 19 deletion, T790M	0	0		0	1	0					0						0					0
158	67	Deceased	13.6452	Female	Caucasian	Not Hispanic or Latino	Yes	4	Adenocarcinoma	ResponseDX	0	0	0	0	0		0			0
159	39	Deceased	6.36667	Male	Other	Hispanic or Latino	No	4	Adenocarcinoma	FoundationOneV1	L858R, I926N(VUS)	V1111L(VUS)	0	0	0		0	0	0	0	0	0	0		Q742*	0	0	0		0	0	0	R280fs*64		0	0	A53V(VUS)	0
160	64	Deceased	25.9667	Female	Caucasian	Not Hispanic or Latino	Yes	4	Adenocarcinoma	FoundationOne	0	0	0	0	N581S		0	0	0	0	0	0	0	0	0	0	0	0	0	0	0	0	0	0	0	0	0	0	0	K2202E(VUS)
161	57	Deceased	4.23333	Female	Other	Hispanic or Latino	No	4	Adenocarcinoma	FoundationOneV1	0	0	0	0	0		0	0	0	0	0	0	0		0	0	0	0		0	0	0	0		G1055R	Q7*	0	0
162	69	Deceased	33.5	Female	Caucasian	Not Hispanic or Latino	No	4	Adenocarcinoma	FoundationOneV1	exon 20 insertion	0	0	0	0		0	0	0	0	0	0	0		0	0	0	0		0	0	0	0		0	0	0	0
163	41	Deceased	5.56667	Male	Caucasian	Not Hispanic or Latino	No	4	Adenocarcinoma	Saint John's Health center	exon 19 deletion	0
164	65	Deceased	9.29032	Female	Caucasian	Not Hispanic or Latino	Yes	4	Adenocarcinoma	FoundationOne	0	0	G12A	0	0		0	0	0	0	0	0	0	0	P655R(VUS)	0	0	E120*	0	R2105S(VUS)	0	0	0	0	0	0	0	0	0	0
165	63	Deceased	11.6129	Female	Caucasian	Not Hispanic or Latino	Yes	4	Adenocarcinoma	FoundationOneV1	0	0	0	0	V600E		0	0	0	0	0	0	0		R2896C(VUS)	0	0	R297S		0	V155F	0	0		0	0	R1655G(VUS)	P2146L(VUS)
166	37	Alive	24.9032	Female	Asian	Not Hispanic or Latino	Yes	4	Adenocarcinoma	FoundationOne	0	EML4-ALK fusion	0	0	0		0	0	C1196Y(VUS)	0	0	0	0	0	M1149V(VUS)	I567V(VUS), T123R(VUS)	0	0	0	0	0	0	C176F	0	H740Y(VUS)	0	0	0	0	0
167	55	Deceased	107	Male	Caucasian	Not Hispanic or Latino	Yes	4	Adenocarcinoma	FoundationOne	0	0	Q61R	0	0		0	0	0	0	0	0	0	0	0	0	0	P38fs*13	0	0	0	0	0	0	0	0	0	0	0	0
168	67	Deceased	8.51613	Male	Asian	Not Hispanic or Latino	Yes	4	Adenocarcinoma	Onco48	exon 21 L858R	0	0		0		0			0	0	0				0		0		0			c.281C>G p.s94*
169	80	Deceased	4.83871	Female	Caucasian	Not Hispanic or Latino	Yes	4	Adenocarcinoma	COH	exon 19 deletion	0	0
170	69	Alive	23.2258	Female	Caucasian	Not Hispanic or Latino	Yes	3	Adenocarcinoma	Onco48	0	0	0		0		0			0	0	0				0		0		0			0
171	52	Alive	26.3226	Female	Asian	Not Hispanic or Latino	No	4	Adenocarcinoma	Clarient	L858R	0
172	68	Alive	28.7419	Male	Caucasian	Not Hispanic or Latino	Yes	4	Adenocarcinoma	OncoLung	exon 19 del	0	0		0		0					0						0					0
173	58	Alive	89.3871	Female	Asian	Not Hispanic or Latino	No	4	Adenocarcinoma	Clarient	L858R, S768I in exon 20		0
174	49	Deceased	4.43333	Female	Asian	Not Hispanic or Latino	No	4	Adenocarcinoma	Onco48	exon 20 insertion	0	0		0		0			0	0	0				0		0		0			0
175	62	Deceased	48.9667	Female	Asian	Not Hispanic or Latino	No	4	Adenocarcinoma	ResponseDX	exon 19 deletion	0	0	0	0		0			0		0
176	66	Alive	48.5806	Female	Caucasian	Not Hispanic or Latino	No	4	Adenocarcinoma	COH	L858R	0	0
177	54	Deceased	15.6	Female	Asian	Not Hispanic or Latino	Yes	4	Adenocarcinoma	Onco48	exon 21 mutation L858R	0	0		0		0			0	0	0				0		0		0			0
178	22	Alive	49.3871	Female	Caucasian	Not Hispanic or Latino	No	4	Adenocarcinoma	FoundationOneV1	0	0	0	0	0		0	0	G1106C	0	0	0	0		0	T970A	0	0		0	0	0	0		0	0	0	0
179	66	Deceased	7.74194	Male	Unknown	Unknown	Yes	4	Adenocarcinoma	FoundationOne	0	0	G12C(VUS)	0	0		0	Q570*(VUS)	0	0	0	0	0	0	0	0	0	L263fs*24(VUS)	0	0	0	0	0	0	0	0	0	0	0	0
180	63	Deceased	19.8667	Female	Asian	Not Hispanic or Latino	No	4	Adenocarcinoma	Clarient	L858R exon 21
181	81	Deceased	16.7667	Male	Other	Declined to Answer	No	4	Adenocarcinoma	Loma Linda	exon 19 deletion
182	65	Deceased	1.83333	Male	Declined to Answer	Declined to Answer	Yes	4	Adenocarcinoma	FoundationOne	0	0	0	0	0		0	0	0	rearrangement intron 11	0	R1161Q(VUS)	0	0	0	0	0	loss exon 1	amplification(VUS)	D1682G(VUS)	loss exons 5-17	0	V157F	0	0	0	0	0	0	0
183	63	Alive	49.3226	Male	Asian	Not Hispanic or Latino	No	1	Adenocarcinoma	Comprehensive	L858R mutation	0	0	0	0	0	0	0	0	0	0	0	0	0	0	0	0	0	0	0	0	0	0	0	0	0	0	0	0	0
184	63	Deceased	31.7419	Male	Caucasian	Not Hispanic or Latino	No	4	Adenocarcinoma	Quest Diagnostics	exon 20 insertion, D770G
185	61	Deceased	33.2903	Female	Caucasian	Not Hispanic or Latino	Yes	4	Adenocarcinoma	FoundationOneV1	0	0	amplification, G12C	0	0		0	E1211*	V1146A(VUS), V614M(VUS)	R694L(VUS)	0	0	0	Q121_Q125>Q del	0	0	0	0	G276S(VUS)	0	0	0	C176F, V157L	D2109N(VUS)	Y345*, G3098R(VUS), H3296D(VUS)	0	M1923I(VUS)	Q3374R(VUS)
186	84	Deceased	15.3	Male	Asian	Not Hispanic or Latino	No	4	Adenocarcinoma	ResponseDX	exon 21 L858R	0	0
187	60	Deceased	27.6452	Male	Caucasian	Not Hispanic or Latino	No	4	Adenocarcinoma	Onco48	L858R	0	0		0		0			0	0	0				0		0		0			c.853G>A E285K
188	66	Deceased	25.6129	Female	Asian	Not Hispanic or Latino	No	4	Adenocarcinoma	Long Beach memorial medical center	exon 21 mutation L858R	0
189	42	Alive	46.9355	Female	Asian	Not Hispanic or Latino	No	4	Adenocarcinoma	Clarient	0	rearrangement
190	48	Alive	79.3548	Female	Caucasian	Not Hispanic or Latino	Yes	4	Adenocarcinoma	FoundationOne	L858R exon 21	translocation	0	0	0		0	0	0	0	0	0	0	0	0	0	0	0	0	0	0	0	H178D	0	C2559F(VUS)	0	0	0	0	0
191	57	Deceased	71.6452	Female	Caucasian	Not Hispanic or Latino	Yes	4	Adenocarcinoma	FoundationOne	0	0	0	0	0		0	0	0	0	0	A775_G776insYVMA, amplification	0	0	0	0	amplification	0	0	0	0	amplification	0	0	0	0	0	0	0	0
192	69	Deceased	30.8065	Male	Caucasian	Not Hispanic or Latino	Yes	4	Adenocarcinoma	FoundationOne	0	0	Q61H	0	0		0	0	0	0	0	0	0	0	0	0	0	D53fs*110	0	0	0	0	0	0	0	0	0	0	0	0
193	49	Deceased	39.3226	Female	Asian	Not Hispanic or Latino	No	4	Adenocarcinoma	Onco48	exon 19 del, T790M	0	0		0	1	0			0	0	0				0		0		0			p. E258*
194	69	Deceased	11.1	Male	Asian	Not Hispanic or Latino	No	4	Adenocarcinoma	FoundationOne	exon 21 mutation L858R	0	0	N13S(VUS)	0		0	0	0	0	0	0	R1833H (VUS)	0	0	0	0	0	0	0	0	0	0	0	0	0	0	S690_T698del(VUS)	0	0
195	60	Alive	44.8065	Female	Caucasian	Not Hispanic or Latino	No	4	Adenocarcinoma	Clarient	0	rearrangement
196	74	Deceased	47.5357	Female	Caucasian	Not Hispanic or Latino	Yes	4	Adenocarcinoma	Caris	0	0	Q61H		0		0			0		0			0	0				0			D281E
197	54	Deceased	14.0333	Female	Caucasian	Not Hispanic or Latino	Yes	4	Adenocarcinoma	FoundationOne	0	0	G12D	0	0		0	0	0	0	0	0	Y1260C(VUS)	G246S(VUS)	0	0	amplification	0	0	splice site 902-2A>G	0	amplification	splice site 782+1G>T	0	I1359L(VUS), M20371(VUS), T68I(VUS)	0	0	P683L(VUS)	0	K1860E(VUS), Q2082R(VUS)
198	55	Alive	45.9677	Female	Asian	Not Hispanic or Latino	No	4	Adenocarcinoma	Onco48	exon 19 deletion; T790M	0	0		0	1	0			0	0	0				0		p. F354L		0			p. H179L
199	74	Deceased	1	Male	Declined to Answer	Declined to Answer	Yes	4	Adenocarcinoma	Onco48	0	0	0		0		0			0	0	0				0		0		0			0
200	58	Deceased	8.70968	Female	African American	Not Hispanic or Latino	No	4	Adenocarcinoma	FoundationOne	0	0	0	0	0		0	0	0	0	0	0	0	0	0	0	0	0	0	V630M(VUS)	0	0	0	0	0	0	Q1331H(VUS)	0	Y366S	0
201	76	Alive	7.12903	Male	Caucasian	Not Hispanic or Latino	No	4	Adenocarcinoma	ResponseDX	L858R exon 21 mutation	0	0	0	0		0			0		0
202	62	Deceased	34.9032	Male	Caucasian	Not Hispanic or Latino	Yes	3	Adenocarcinoma	Onco48	0	0	0		0		0			0	0	0				0		0		0			c.461G>T p.G154V
203	65	Alive	29.8	Female	Asian	Not Hispanic or Latino	No	4	Adenocarcinoma	Pathol MMC	0	rearrangement
204	55	Alive	25.7097	Male	African American	Not Hispanic or Latino	Yes	4	Adenocarcinoma	FoundationOne	0	0	G12D	0	0		0	0	0	0	0	0	0	0	0	0	0	0	0	0	0	0	R213P, R175H	0	0	0	0	0	0	0
205	47	Alive	41.9333	Female	Asian	Not Hispanic or Latino	No	4	Adenocarcinoma	COH	exon 19 del, T790M	0				1																	p. V173M
206	69	Deceased	7.83871	Male	Caucasian	Not Hispanic or Latino	Yes	4	Adenocarcinoma	FoundationOne	0	E717Q(VUS)	0	0	0		amplfication	0	0	0	E258*	0	G778fs*55	0	0	0	0	0	0	0	G417V(VUS)	0	T155P	0	S94C(VUS)	Y465C(VUS)	0	0	0	E646D(VUS), L731H(VUS), W458G(VUS)
207	83	Deceased	39.8065	Female	Caucasian	Not Hispanic or Latino	Yes	4	Adenocarcinoma	Onco48	exon 19 del, T790M	0	0		0	1	0			0	0	0				0		0		0			0
209	75	Deceased	0.83871	Male	Caucasian	Not Hispanic or Latino	Yes	4	Adenocarcinoma	FoundationOne	0	0	G12V	0	0		0	0	0	0	0	0	0	0	0	0	0	0	0	0	0	0	0	0	R3494Q(VUS)	N1046D(VUS)	0	G3162D(VUS)	0	0
210	74	Deceased	74.4839	Female	Caucasian	Not Hispanic or Latino	Yes	4	Adenocarcinoma	Onco48	exon 19 L747_P753delinsS, T790M	0	0		0	1	0			0	p.Q144*, p.L1564*	0				0		0		0			0
211	50	Deceased	8.35714	Male	Caucasian	Not Hispanic or Latino	No	4	Adenocarcinoma	LabCorp	exon 19 deletion
212	69	Deceased	48.0323	Female	Caucasian	Not Hispanic or Latino	No	4	Adenocarcinoma	Clarient	exon 21 L858R		0
213	74	Deceased	17.4194	Male	Caucasian	Not Hispanic or Latino	Yes	4	Adenocarcinoma	University of Colorado Denver	0	0	G12V		0						0	0						0					0
214	44	Alive	42.3548	Female	Caucasian	Not Hispanic or Latino	No	4	Adenocarcinoma	MolecularHealth-2Gene	0	rearrangement
215	71	Deceased	27.6129	Female	Caucasian	Not Hispanic or Latino	No	4	Adenocarcinoma	Onco48	L858R, T790M	0	0		0	1	0			0	0	0				0		0		0			c.637C>T p.R213
216	76	Alive	1.21429	Male	Caucasian	Not Hispanic or Latino	Yes	2	Adenocarcinoma	FoundationOne	0	0	G12V	0	0		S203T(VUS)	0	0	0	Q203E(VUS)	0	0	0	0	0	0	K84*	0	0	S555T(VUS)	0	0	0	C3074F(VUS)	T1033A(VUS)	0	0	0	0
217	44	Alive	42.3226	Female	Caucasian	Hispanic or Latino	No	4	Adenocarcinoma	Onco48	0	0	0		0		T1010I			0	0	0				0		0		0			0
218	61	Deceased	20.9355	Female	Caucasian	Not Hispanic or Latino	Yes	4	Adenocarcinoma	FoundationOne	0	0	0	0	V600E		0	0	0	0	0	0	0	0	0	0	0	0	0	0	0	0	splice site 673-1G>T	0	0	0	0	0	0	0
219	82	Alive	25.9355	Female	Asian	Not Hispanic or Latino	No	4	Adenocarcinoma	FoundationOne	L858R, A21T(VUS), V834L	0	0	0	0		0	0	A877T (VUS),C1196Y(VUS) (10/07/2016)	0	0	0	0	G333_A334>AG(VUS) ins (10/07/2016)	0	E334K (VUS 10/07/2016)	0	0	0	0	0	0	0	F703L(VUS) (10/07/2016)	0	0	0	0	0	0
220	34	Deceased	4	Female	Asian	Not Hispanic or Latino	No	4	Adenocarcinoma	FoundationOne	0	0	0	0	0		0	0	0	KIF6B-RET fusion	0	0	0	0	I1929V(VUS)	0	0	0	amplification(VUS)	Y2437*	0	0	0	0	0	0	0	Q3489H(VUS)	0	R568C(VUS)
221	71	Alive	40.0323	Male	Asian	Not Hispanic or Latino	Yes	4	Adenocarcinoma	Clarient	exon 19 deletion	0
222	72	Alive	39.1	Female	Asian	Not Hispanic or Latino	No	2	Adenocarcinoma	FoundationOne	0	0	0	0	0		0	0	C1196Y(VUS)	0	0	A775_G776insYVMA	0	0	P3243L(VUS), S378R(VUS)	R1627H(VUS)	P60L(VUS)	0	0	0	0	0	0	0	0	0	0	0	0	0
223	67	Deceased	6	Female	Caucasian	Not Hispanic or Latino	Yes	4	Adenocarcinoma	FoundationOne	0	M552I(VUS)	G13D	0	0		0	0	0	0	0	T631I(VUS)	0	A32G(VUS), Q124_Q131del(VUS)	0	0	0	0	0	E461*	0	0	loss exons 8-11	0	0	0	0	R359L(VUS)	0	amplification(VUS)
224	26	Deceased	9.53333	Male	Caucasian	Hispanic or Latino	Yes	4	Adenocarcinoma	PersonalizeDx	exon 19 deletion	0		0
225	58	Alive	40.129	Male	Asian	Not Hispanic or Latino	No	4	Adenocarcinoma	ResponseDX	L858R mutation	0
226	45	Alive	25.4194	Female	Asian	Not Hispanic or Latino	No	4	Adenocarcinoma	FoundationOne	exon 19 del	0	0	R1948C(VUS)	0		0	0	D1313V(VUS)	0	A1753P(VUS)	R1146W(VUS)	0	G328del(VUS)	0	0	0	0	0	0	0	0	M246V	0	0	A197V(VUS)	0	S98F(VUS)	0	0
227	57	Deceased	24.1667	Female	Caucasian	Hispanic or Latino	Yes	4	Adenocarcinoma	FoundationOne	0	0	G12D	0	0		0	0	0	C618*(VUS)	0	0	0	0	V484L(VUS)	0	0	0	D223fs*3	H1568R(VUS)	0	0	V157F	0	H4000Q(VUS), T3302I(VUS)	G1787D(VUS)	0	0	0	0
228	55	Alive	39.5484	Female	Caucasian	Not Hispanic or Latino	Yes	4	Adenocarcinoma	FoundationOne	0	EML4-ALK fusion	0	0	0		0	0	0	0	0	0	0	0	0	0	0	0	0	0	0	0	V173M	0	0	S299fs*2, F867S(VUS), H828R(VUS)	0	0	0	0
229	46	Alive	14.9355	Female	Asian	Not Hispanic or Latino	Yes	4	Adenocarcinoma	FoundationOne	exon 19 del	0	0	T326R (VUS)	0		0	0	0	0	0	0	0	0	0	0	0	0	0	0	0	0	splice site 993+1G>A	0	0	0	0	0	M1895V (VUS)	0
230	64	Deceased	21.6129	Female	Asian	Not Hispanic or Latino	No	4	Adenocarcinoma	Providence	L858R	0		0
231	45	Alive	41.6452	Female	Caucasian	Not Hispanic or Latino	No	4	Adenocarcinoma	FoundationOne	exon 19 deletion, T790M	0	0	0	0	1	0	0	0	0	0	0	0	0	0	0	amplification	0	0	0	0	amplification	0	0	R306W(VUS)	0	0	0	amplification(VUS), E559Q(VUS)	0
232	78	Deceased	17.1667	Female	Asian	Not Hispanic or Latino	No	4	Adenocarcinoma	FoundationOne	0	0	0	0	0		exon 14 splice site(3028+3_3028+12del10)	0	0	0	0	0	0	0	0	0	0	0	0	0	0	0	0	0	V1659A(VUS)	A197V(VUS)	0	0	0	E1104K(VUS)
233	70	Deceased	17.3333	Female	Asian	Not Hispanic or Latino	No	4	Adenocarcinoma	Clarient	exon 18 Gly719	0		0
234	73	Deceased	32.3214	Female	Declined to Answer	Declined to Answer	No	4	Adenocarcinoma	LabCorp	T790M, L858R					1
235	51	Deceased	2.12903	Male	Asian	Not Hispanic or Latino	Yes	4	Adenocarcinoma	FoundationOne	0	0	G12C	0	0		0	0	C1196Y(VUS)	0	0	0	0	E1847K(VUS)	0	D924N(VUS)	0	truncation exon 6	0	M2504fs*6, E2402K(VUS), M2405I(VUS), T935R(VUS)	H274R(VUS)	0	0	0	0	0	0	0	0	0
236	62	Alive	1.76667	Male	Caucasian	Not Hispanic or Latino	Yes	4	Adenocarcinoma	FoundationOne	0	0	0	0	0		0	0	0	0	A1955S(VUS)	0	0	0	0	0	0	0	0	W2960L(VUS)	0	0	0	0	P3589T	0	0	0	0	G2302E(VUS)
237	27	Alive	69.5806	Female	Caucasian	Not Hispanic or Latino	No	4	Adenocarcinoma	FoundationOne	0	translocation, EML-ALK fusion, G1269A	0	0	0		0	0	0	0	0	0	0	0	0	0	0	0	amplification VUS	0	0	0	0	0	0	0	0	0	0	0
238	41	Deceased	32.9355	Female	Asian	Not Hispanic or Latino	No	4	Adenocarcinoma	FoundationOne	exon 19 del, T790M	0	0	0	0	1	0	0	0	0	0	0	0	0	0	0	0	0	0	0	0	amplification	L45P, S37fs*1	0	0	0	0	0	0	0
239	67	Alive	36.4516	Male	Asian	Not Hispanic or Latino	Yes	4	Adenocarcinoma	OncoLung	L858R	0	0		0		0					0						0					0
240	52	Deceased	6.96774	Male	Caucasian	Not Hispanic or Latino	No	4	Adenocarcinoma	Vitro Molcoulan	exon 21 L858R	0	0	0
241	66	Deceased	13.9667	Female	Caucasian	Not Hispanic or Latino	Yes	4	Adenocarcinoma	Onco48	exon 20 insertion	0	0		0		0			0	0	0				0		0		0			c.581T>G; p.L194R
242	51	Deceased	25.6774	Male	Asian	Not Hispanic or Latino	Yes	4	Adenocarcinoma	FoundationOne	exon 19 deletion	0	0	0	0		I284V(VUS), N730S(VUS)	0	0	0	0	0	0	0	0	0	0	0	0	0	0	0	0	0	0	0	0	0	0	0
243	56	Deceased	6.06667	Female	Asian	Not Hispanic or Latino	Yes	4	Adenocarcinoma	MD Anderson	exon 19 deletion	0	0		0		0			0	0	0				0		0		0			0
244	76	Alive	1.36667	Female	Caucasian	Not Hispanic or Latino	Yes	4	Adenocarcinoma	Guardant	0	0	0	0	0		0			0	0	V659D	0		0	0		0		0			R196*
245	75	Alive	2.4	Female	Caucasian	Not Hispanic or Latino	No	4	Adenocarcinoma	ResponseDX	0	0		0
247	47	Deceased	30.0645	Male	Caucasian	Not Hispanic or Latino	No	4	Adenocarcinoma	Clarient	exon 19 deletion	0	0	0
248	53	Alive	33.8065	Male	Asian	Not Hispanic or Latino	No	4	Adenocarcinoma	FoundationOne	amplification, L858R	0	0	0	0		0	0	C1196Y(VUS)	0	0	0	M50V(VUS)	G312_G315>G(VUS)	0	0	0	0	0	0	0	G322S(VUS)	0	0	0	0	0	0	0	0
249	72	Deceased	16.7857	Female	Caucasian	Not Hispanic or Latino	Yes	4	Adenocarcinoma	Clarient	L858R						T1010I																p.I195T (07/15/2016)
250	48	Deceased	19.3871	Female	Caucasian	Not Hispanic or Latino	No	4	Adenocarcinoma	FoundationOne	exon 19 del, T790M	0	0	0	rearrangement intron 9	1	0	0	0	0	0	0	0	0	0	0	0	0	0	0	0	0	Q331*	0	0	0	0	0	0	0
251	72	Alive	34.1935	Female	Caucasian	Not Hispanic or Latino	Yes	4	Adenocarcinoma	Onco48	0	0	G12V		0		0			0	0	0				0		0		0			0
252	54	Alive	35.9032	Female	Asian	Not Hispanic or Latino	No	4	Adenocarcinoma	FoundationOne	exon 19 del	0	0	splice site 3854+2T>C(VUS)	amplification (VUS)		amplification (VUS)	0	C1196Y(VUS)	0	0	V1128I(VUS)	0	0	0	0	0	0	0	0	0	0	R248Q	0	0	0	0	0	0	0
253	59	Deceased	23.2	Female	Caucasian	Not Hispanic or Latino	No	4	Adenocarcinoma	FoundationOne	0	0	0	0	0		D1010Y	0	0	0	L572F(VUS)	0	0	0	0	0	0	0	0	0	0	0	0	0	0	0	0	0	0	0
254	56	Alive	37.4516	Female	Asian	Not Hispanic or Latino	No	4	Adenocarcinoma	Onco48	0	0	0	gene fusion (CD74/ROS1)	0		0			0	0	0				0		0		0			c.584T>C p. I195T(COH 02/18/2016)
255	69	Deceased	1.6129	Male	Caucasian	Not Hispanic or Latino	Yes	4	Adenocarcinoma	Onco48	0	0	0		G464V		0			0	0	0				0		0		0			R273L
256	66	Deceased	2.32258	Female	Caucasian	Hispanic or Latino	No	4	Adenocarcinoma	FoundationOne	0	0	G12V	0	0		0	0	0	0	0	0	0	0	0	0	0	0	0	G2891D(VUS)	0	0	0	0	0	0	0	0	0	0
257	43	Alive	34.871	Female	Asian	Not Hispanic or Latino	No	4	Adenocarcinoma	Providence	0	rearrangement		0
258	35	Alive	32.7742	Male	Caucasian	Not Hispanic or Latino	No	4	Adenocarcinoma	Mayo	exon 19 del	0	0		0		0			0	0	0				0		0		0			p.K132Q
259	76	Deceased	4.22581	Male	Caucasian	Not Hispanic or Latino	Yes	4	Adenocarcinoma	FoundationOne	0	0	G12V	0	0		0	splice site 2438+1G>A	0	0	0	0	0	0	0	0	0	0	0	0	Splice site 1532-70_1561del100	0	M246V, R248W	0	D1256N	0	0	0	0	A125T (VUS), S444A(VUS)
260	71	Alive	31.9032	Male	Caucasian	Not Hispanic or Latino	No	4	Adenocarcinoma	FoundationOne	0	0	0	0	0		0	0	0	0	0	L755P	0	0	0	0	0	0	0	0	0	0	0	0	0	0	0	0	0	0
262	54	Deceased	29.7667	Male	Caucasian	Not Hispanic or Latino	Yes	4	Adenocarcinoma	OncoLung	exon 19 deletion, amplification	0	0		0		0					0						0					R248Q
264	56	Deceased	90.3548	Male	Asian	Not Hispanic or Latino	Yes	4	Adenocarcinoma	FoundationOne	0	0	0	0	0		0	0	0	0	0	0	0	0	truncation exon 11 (FM 01/30/2016)	0	amplification (FM 01/30/2016)	E199*(FM 01/30/2016)	0	0	0	amplification (FM 01/30/2016)	E204*, splice site 673-4_679del11 (FM 01/30/2016)	0	0	0	0	0	L901P(VUS FM 01/30/2016)	0
265	83	Alive	12.4333	Female	African American	Not Hispanic or Latino	No	4	Adenocarcinoma	FoundationOne	0	0	Q61H	0	E26D(VUS)		0	0	0	0	0	0	A43_A44insA(VUS)	0	0	0	0	0	0	0	0	0	G226fs*21	0	0	0	P1266S(VUS)	0	0	R1077H(VUS)
266	77	Deceased	3.74194	Male	Asian	Not Hispanic or Latino	No	4	Adenocarcinoma	FoundationOne	0	0	0	0	0		0	0	N810fs*49 (VUS)	0	0	amplification; rearrangment (VUS)	G801is*32; G93R (VUS)	0	0	0	0	0	0	0	R460S(VUS)	0	V97_G108del>VS	0	0	0	0	0	0	0
268	72	Alive	18	Female	Caucasian	Not Hispanic or Latino	No	3	Adenocarcinoma	FoundationOne	0	0	0	0	0		0	0	0	0	0	0	E1779G(VUS)	0	0	0	0	0	0	0	0	0	0	G2653S(VUS)	0	K629E(VUS)	0	0	0	0
270	68	Alive	32.4194	Male	Asian	Not Hispanic or Latino	Yes	4	Adenocarcinoma	FoundationOne	0	0	0	0	0		exon 14 splice site (D1010Y)	0	C1196Y(VUS)	G568S(VUS)	0	0	0	G356_G357del(VUS)	0	0	0	0	0	0	0	0	0	V3574M	0	0	0	P2349L(VUS)	A314V(VUS)	0
271	53	Deceased	7.46667	Male	Asian	Not Hispanic or Latino	Yes	4	Adenocarcinoma	Guardant	C329C, amplification	0	G12S	0	G469E, AMP		0			0	0	0	0		0	0		K84*		0			I951
272	77	Deceased	8.76667	Male	Caucasian	Hispanic or Latino	No	4	Adenocarcinoma	FoundationOne	0	0	0	0	0		exon 14 splice site (963-37_963-10>GC)	0	0	0	0	0	0	0	0	D374N(VUS)	0	0	0	0	0	0	C207R(VUS)	loss	0	0	0	S1762T(VUS)	0	0
273	63	Deceased	3.53333	Male	Caucasian	Not Hispanic or Latino	Yes	3	Adenocarcinoma	FoundationOne	0	0	0	0	0		0	0	0	0	N813S	0	P533S(VUS)	0	0	0	0	0	0	0	0	0	W91*	0	0	0	0	0	0	L1397*
274	39	Deceased	33.4	Female	Caucasian	Not Hispanic or Latino	No	4	Adenocarcinoma	FoundationOne	M178L(VUS)	EML4-ALK fusion, G1202R	0	0	0		0	0	0	0	T1082S(VUS)	0	0	0	0	0	0	0	0	0	0	0	0	0	0	0	0	0	0	0
275	47	Deceased	12.4839	Male	Asian	Not Hispanic or Latino	No	4	Adenocarcinoma	NeoGenomics	exon 19 deletion, exon 20 insertion	0		0
276	56	Alive	16.1	Female	Caucasian	Not Hispanic or Latino	No	4	Adenocarcinoma	Onco48	L858R	0	0		0		0			0	0	0				0		0		0			c.853G>A; p.E285K
277	64	Deceased	21	Female	Caucasian	Not Hispanic or Latino	No	4	Adenocarcinoma	FoundationOne	exon 19 del	0	0	0	0		0	0	0	0	0	0	0	0	0	0	0	0	0	0	0	0	Y205D	0	0	0	0	0	0	0
278	62	Alive	68.1613	Male	Asian	Not Hispanic or Latino	No	4	Adenocarcinoma	Cedars Sinai	0	rearrangement	0
279	74	Deceased	12.6333	Male	Caucasian	Not Hispanic or Latino	Yes	4	Adenocarcinoma	Clarient	exon 18 G719X	0		0
280	64	Deceased	2.66667	Female	Caucasian	Hispanic or Latino	No	4	Adenocarcinoma	FoundationOne	0	0	0	0	0		0	0	0	KIF5B-RET fusion, D302N(VUS)	0	0	0	0	0	0	0	0	0	0	0	0	0	0	0	0	0	0	0	R994, K595N(VUS)
281	67	Deceased	11.2581	Male	Caucasian	Not Hispanic or Latino	No	4	Adenocarcinoma	FoundationOne	0	ALK rearrangement;	0	0	0		S794P(VUS)	loss exons 31-35	E178K(VUS)	0	0	0	P239A(VUS)	0	0	0	0	loss exons 7-10, rearrangement (VUS)	0	0	0	0	0	0	0	0	0	0	0	0
282	57	Alive	25.9032	Female	Asian	Not Hispanic or Latino	No	4	Adenocarcinoma	FoundationOne	exon 19 del	0	0	0	0		0	0	0	0	C447fs*7	0	0	0	0	0	0	0	0	0	0	0	0	0	0	0	0	0	0	0
283	70	Deceased	5.29032	Male	Caucasian	Hispanic or Latino	No	4	Adenocarcinoma	FoundationOne	0	0	G12A	0	0		0	0	0	0	0	amplification	0	G315del(VUS)	0	0	0	0	0	0	0	0	loss	0	0	0	0	0	S931*(VUS)	E1319K(VUS)
284	82	Deceased	4.96667	Female	Caucasian	Hispanic or Latino	No	4	Adenocarcinoma	FoundationOne	amplification, exon 19 deletion	0	0	0	0		0	0	0	0	0	rearrangement (VUS)	0	0	0	A2044T(VUS)	0	0	0	V997I(VUS)	0	0	splice site 559+1G>A	0	0	0	0	0	0	0
285	66	Alive	26.1935	Female	Asian	Not Hispanic or Latino	Yes	4	Adenocarcinoma	FoundationOne	L858R, T725M	0	0	0	0		0	0	0	0	0	0	0	0	0	0	0	0	0	0	0	0	V272M	0	0	0	0	0	0	0
286	76	Deceased	19.9286	Female	Caucasian	Not Hispanic or Latino	No	4	Adenocarcinoma	Providence	exon 19 deletion	0		0
287	82	Deceased	10.0323	Male	Caucasian	Not Hispanic or Latino	No	4	Adenocarcinoma	FoundationOne	0	0	0	0	0		0	0	0	CCDC6-RET fusion	0	0	0	0	S1982*fs22	0	0	0	0	0	0	0	0	0	0	0	0	0	0	0
288	70	Deceased	0.903226	Male	Caucasian	Not Hispanic or Latino	Yes	4	Adenocarcinoma	Guardant	0	0	G12C	0	0		0			0	0	0	0		0	0		0		0			R273H
289	65	Deceased	12.4194	Female	Caucasian	Not Hispanic or Latino	Yes	4	Adenocarcinoma	LabCentre	in-frame insertion of Exon 20	0											M1674L
290	70	Alive	110.1	Female	Asian	Not Hispanic or Latino	No	4	Adenocarcinoma	COH	exon 19del; T790M	0	0			1
291	80	Alive	10.5161	Male	Caucasian	Not Hispanic or Latino	No	4	Adenocarcinoma	FoundationOne	R973*(VUS)	0	G12D	S79L(VUS), V782F(VUS)	D594H		0	0	0	0	0	0	R1461*	0	0	0	0	0	0	0	0	0	0	0	0	G1967D(VUS)	0	0	0	0
293	35	Alive	23.2903	Female	Asian	Not Hispanic or Latino	No	4	Adenocarcinoma	FoundationOne	0	EML4-ALK fusion	0	0	0		0	0	0	0	0	0	0	0	0	0	0	0	0	0	0	G234_G235insGGG(VUS)	0	0	T4298S(VUS)	W1306*	0	0	0	R1133W(VUS)
294	68	Alive	22.5806	Female	Caucasian	Not Hispanic or Latino	No	4	Adenocarcinoma	FoundationOne	amplification, L858R	0	0	0	0		0	0	0	0	0	0	0	G246S(VUS)	0	0	0	0	0	0	0	0	R175H	K318R(VUS)	0	0	0	0	0	0
296	60	Alive	10.7742	Male	Caucasian	Not Hispanic or Latino	No	1	Adenocarcinoma	FoundationOne	0	0	0	0	rearrangement intron 8		0	0	0	0	Y486fs*4	0	0	0	0	0	0	0	0	0	P412S(VUS)	0	0	L3143R(VUS)	0	0	0	0	0	0
297	61	Deceased	12.129	Male	Caucasian	Not Hispanic or Latino	No	4	Adenocarcinoma	PIH Health Hospital	0	rearrangement		0
298	78	Deceased	1.67742	Female	Caucasian	Declined to Answer	Yes	4	Adenocarcinoma	FoundationOne	0	0	G13D	0	0		0	0	0	0	0	0	0	0	0	0	0	splice site 290+1G>T	0	0	0	0	0	0	0	0	0	0	0	D64E(VUS)
299	57	Alive	0.166667	Female	Caucasian	Not Hispanic or Latino	No	4	Adenocarcinoma	FoundationOne	exon 19 deletion	0	0	0	0		0	0	0	0	0	0	0	0	0	0	0	0	0	0	0	0	Q192del	0	0	0	0	0	0	0
300	74	Deceased	9.83871	Male	Caucasian	Not Hispanic or Latino	Yes	4	Adenocarcinoma	FoundationOne	0	0	0	0	0		0	0	0	0	0	0	0	0	0	0	0	0	0	0	0	0	P151R	0	A1260G(VUS)	0	0	0	S807P(VUS)	0
301	55	Alive	20	Male	Asian	Not Hispanic or Latino	No	4	Adenocarcinoma	Caris	0	0	0		0		0			0		0			0	T1879A				0			0
305	53	Deceased	17.9	Female	African American	Not Hispanic or Latino	Yes	4	Adenocarcinoma	FoundationOne	exon 19 deletion	0	0	0	0		amplification-equivocal	0	0	V292M(VUS)	A1247T(VUS)	0	0	G328_A329insG	0	0	0	0	0	0	0	0	R213fs*34	0	S1752L (VUS)	0	0	0	0	0
307	53	Deceased	67.6	Male	Asian	Not Hispanic or Latino	Yes	4	Adenocarcinoma	Onco48	exon 19 del, T790M	0	0		0	1	0			0	0	0				0		0		0			0
308	48	Alive	16.6774	Male	Caucasian	Not Hispanic or Latino	Yes	4	Adenocarcinoma	FoundationOne	0	0	G12R	0	0		0	A322fs*65	0	0	0	0	0	R1789L(VUS)	0	N1460S(VUS)	0	G56W	0	0	0	0	C229fs*9	0	H488Y	0	0	0	I2082T(VUS), M305L(VUS)	0
309	67	Alive	45.7742	Female	Caucasian	Not Hispanic or Latino	Yes	4	Adenocarcinoma	ResponseDX	0	0			c. 1742A>G
310	54	Alive	20.0323	Male	Caucasian	Not Hispanic or Latino	Yes	3	Adenocarcinoma	FoundationOne	0	0	G12V	0	0		0	0	0	0	0	0	P194fs*203	0	0	0	0	0	amplification(VUS)	0	0	G241_T242insGGG(VUS)	Y234C	0	P78T(VUS)	0	0	0	P1418L(VUS)	0
311	57	Alive	64.4194	Female	Other	Not Hispanic or Latino	No	4	Adenocarcinoma	FoundationOne	exon 19 del	0	0	0	0		0	0	0	0	0	0	0	0	0	0	0	0	0	0	0	0	Q165*	0	0	0	0	0	0	0
312	81	Alive	40.8065	Male	Caucasian	Not Hispanic or Latino	Yes	4	Adenocarcinoma	bioT3	0	0	0		0		0			0	0	0				0		0		0			early termination
313	36	Alive	77.871	Female	Other	Hispanic or Latino	Yes	4	Adenocarcinoma	Integrated Oncology	0	Translocation
315	80	Alive	20.5161	Female	Caucasian	Not Hispanic or Latino	Yes	4	Adenocarcinoma	Caris	0	0	G12V		0		0			0		0			0	0				I2629fs exon 53, L2307T exon 47 (VUS), P1112S(VUS) exon 23			0
316	54	Deceased	123.742	Male	Caucasian	Not Hispanic or Latino	Yes	4	Adenocarcinoma	Onco48	0	0	Q61H		0		0			0	0	0				0		0		0			743G>A, R248Q
317	68	Alive	25.0968	Female	Asian	Not Hispanic or Latino	No	2	Adenocarcinoma	Cancer Genetics Incorporated	L858R, exon 18 E709A	0
318	74	Deceased	7.29032	Male	Caucasian	Not Hispanic or Latino	Yes	4	Adenocarcinoma	FoundationOne	0	0	0	0	0		0	0	0	0	0	E1192D	0	0	S2001fs	0	0	S216F	0	0	0	0	Y220C, H179D, G244S	0	0	0	0	0	0	0
319	63	Alive	73.4	Female	American Indian or Alaska Native	Not Hispanic or Latino	Yes	4	Adenocarcinoma	ResponseDX	0	0	G12V
320	22	Alive	1	Male	Caucasian	Not Hispanic or Latino	No	4	Adenocarcinoma	Onco48	exon 19 del; T790M	0	0		0	1	0			0	p.N1118D	0				0		0		0			0
321	60	Alive	47.3548	Female	Asian	Not Hispanic or Latino	Yes	4	Adenocarcinoma	OncoComplete	exon 19del, T790M, amplification	0	0	0	0	1	0			0	p.D1498G VUS	0				0		0		0			p.S94*
322	69	Alive	24.3871	Male	Caucasian	Hispanic or Latino	Yes	4	Adenocarcinoma	FoundationOne	0	0	G12C	0	0		0	0	0	0	0	0	0	0	0	0	0	0	0	K29fs*2, A1658P VUS	0	0	0	0	G2637V VUS	0	0	Q3739R VUS	0	0
323	68	Deceased	17.8065	Male	Asian	Not Hispanic or Latino	No	4	Adenocarcinoma	FoundationOne	exon 19 del	0	0	0	0		0	0	C1196Y VUS	0	0	0	0	0	0	R955H VUS	0	0	0	0	0	0	G266E	0	0	0	0	0	0	0
324	68	Alive	21.9355	Female	Asian	Not Hispanic or Latino	No	4	Adenocarcinoma	FoundationOne	0	0	0	0	0		0	0	0	CCDC6-RET fusion	0	0	0	0	0	0	0	0	0	0	0	0	0	0	0	0	F2437Y VUS	0	C310S	0
325	58	Deceased	30.9355	Male	Caucasian	Not Hispanic or Latino	No	4	Adenocarcinoma	FoundationOne	0	0	G13R	0	0		0	0	0	0	0	0	0	0	0	0	0	0	0	0	0	0	0	P2171L VUS	R8971I VUS	0	0	0	0	0
326	45	Alive	16.1613	Female	Caucasian	Hispanic or Latino	No	4	Adenocarcinoma	FoundationOne	exon 19 del	0	0	0	0		0	0	0	0	0	0	0	0	0	0	0	0	0	0	0	0	R248W	0	M131I VUS	0	0	0	0	0
327	43	Alive	51.7742	Female	Declined to Answer	Not Hispanic or Latino	No	4	Adenocarcinoma	Clarient	0	rearrangement
328	64	Alive	22.0645	Male	Caucasian	Hispanic or Latino	No	4	Adenocarcinoma	FoundationOne	exon 19 del	0	0	D472G VUS	0		0	0	0	0	0	0	W337C VUS	S53L VUS	0	0	0	0	0	0	0	0	R196*	0	0	0	0	0	0	0
329	81	Alive	29.2	Male	Caucasian	Not Hispanic or Latino	Yes	4	Adenocarcinoma	FoundationOne	0	0	G12C	0	0		0	0	0	0	0	0	0	0	D596H VUS	0	0	0	0	0	0	0	Y220C	0	0	E1955Q VUS	0	K296N VUS	0	0
330	42	Deceased	11.1613	Female	Asian	Not Hispanic or Latino	No	4	Adenocarcinoma	FoundationOne	amplification, exon 19 del, T790M	0	0	0	amplification	1	0	0	0	0	0	0	0	0	0	0	amplification	F354L VUS	0	0	0	amplification	P278A	0	0	splice site 7350+2T>G	0	0	0	0
331	54	Alive	18.7742	Female	Caucasian	Hispanic or Latino	No	1	Adenocarcinoma	FoundationOne	amplification; K745_E746insVPVAIK	0	0	0	0		0	0	0	0	0	0	0	0	0	P2415_Q2416insPP VUS	0	0	0	0	0	0	splice site 672+1G>T	0	0	0	0	0	0	0
332	72	Deceased	8.6	Male	Caucasian	Not Hispanic or Latino	Yes	4	Adenocarcinoma	Comprehensive	0	0	0	0	0	0	0	0	0	0	0	0	0	0	0	0	0	0	0	0	0	0	R273P	0	0	0	0	0	0	0
333	77	Alive	104.419	Female	Caucasian	Not Hispanic or Latino	Yes	4	Adenocarcinoma	FoundationOne	L858R	0	0	0	0		V37A VUS	0	0	0	I1307K	0	Q126_Q131del VUS	0	0	0	0	0	0	0	0	0	splice site 782+2T>A	0	0	0	0	0	0	0
334	68	Alive	4.03226	Female	Caucasian	Hispanic or Latino	No	4	Adenocarcinoma	Kaiser	exon 19 del	0	0
336	69	Alive	20.8	Male	Caucasian	Not Hispanic or Latino	Yes	4	Adenocarcinoma	MD Anderson 7 Gene	0	0	0	0	0		amplification			0
337	69	Deceased	93.3871	Male	Asian	Not Hispanic or Latino	No	4	Adenocarcinoma	Onco48	p. L858R; p. T790M	0	0		0	1	0			0	0	0				0		0		0			0
338	58	Deceased	31.3929	Female	Caucasian	Not Hispanic or Latino	Yes	4	Adenocarcinoma	FoundationOne	0	0	amplification, G12D	0	0		0	P242S VUS	E1148Q VUS	0	0	0	0	0	D189Y VUS, E612K VUS	E2071D VUS	L280fs*37 VUS	0	0	0	0	0	E339*	S1803*	0	0	E3573K VUS	A2925P VUS, R4960G VUS	Q4820* VUS	0
339	45	Alive	26.7419	Female	Asian	Not Hispanic or Latino	No	4	Adenocarcinoma	Integrated Oncology	0	translocation
340	46	Alive	29.1935	Male	Asian	Not Hispanic or Latino	Yes	1	Adenocarcinoma	MD Anderson	exon 21 L858R	0	0		0		exon 2 1124A>G N375S			0	0	0				0		0		0			0
341	48	Alive	26.5806	Female	Caucasian	Not Hispanic or Latino	No	4	Adenocarcinoma	Hungtington Hospital	0		0	rearrangement	0
342	46	Deceased	10.0714	Male	Asian	Not Hispanic or Latino	No	4	Adenocarcinoma	FoundationOne	exon 19 del	0	0	0	0		0	0	R448C(VUS)	0	L662I(VUS)	0	0	0	0	0	amplification	0	0	0	0	amplification	A138P(VUS)	0	0	0	0	0	0	0
343	77	Deceased	20.8387	Male	Caucasian	Not Hispanic or Latino	Yes	4	Adenocarcinoma	FoundationOne	0	0	0	0	0		0	0	0	0	0	0	0	0	0	0	0	splice site 465-2A>G	0	0	0	0	0	0	0	0	0	0	0	0
344	79	Alive	15.6786	Female	Caucasian	Not Hispanic or Latino	No	4	Adenocarcinoma	OncoComplete	0	0	0	0	c.1799T>A p.V600E		0			0	0	0				0		0		0			c.637C>T p.R213*
345	67	Deceased	7.03226	Male	Caucasian	Not Hispanic or Latino	Yes	4	Adenocarcinoma	FoundationOne	0	0	G12C	0	0		0	0	0	0	0	0	0	0	0	0	0	0	0	0	0	0	0	0	0	0	0	0	0	0
346	75	Deceased	3.66667	Male	Caucasian	Not Hispanic or Latino	Yes	4	Adenocarcinoma	FoundationOne	0	0	0	0	0		exon 14 splice site (3028+1G>A)	0	0	0	0	0	0	0	0	0	0	0	0	0	0	0	0	0	0	0	0	0	0	0
347	81	Alive	16.4839	Female	Caucasian	Hispanic or Latino	Yes	4	Adenocarcinoma	FoundationOne	0	0	G12C	0	0		0	0	0	R540G (VUS)	0	0	0	0	G85V (VUS)	0	0	0	0	0	E242V (VUS)	0	R248L	D3626Y (VUS)	G1375V (VUS)	0	0	0	0	0
348	47	Deceased	119.613	Female	Asian	Not Hispanic or Latino	No	4	Adenocarcinoma	FoundationOne	L858R, A955T (VUS)	0	0	0	0		L211W (VUS)	0	0	0	0	0	0	0	0	0	0	0	0	0	0	0	E285K	0	0	0	0	0	0	0
349	59	Deceased	51.9355	Female	African American	Not Hispanic or Latino	Yes	4	Adenocarcinoma	FoundationOne	0	0	0	0	R444W		0	0	A127T, L1117F (VUS)	0	M321V, R1676T (VUS)	0	P120S (VUS)	0	0	0	0	splice site 921-1G>T	0	0	0	0	L194H	0	0	0	0	0	0	0
350	67	Alive	18.2333	Female	Caucasian	Not Hispanic or Latino	No	4	Adenocarcinoma	FoundationOne	0	V1405L (VUS)	G12C	0	0		A347T (VUS)	P169fs*134	0	M848I (VUS)	0	0	0	G319del (VUS)	E2947K (VUS)	0	0	E165*	0	0	P278L (VUS)	0	0	0	0	0	0	0	0	splice site 3375+1G>T
352	69	Alive	18.3548	Female	Caucasian	Not Hispanic or Latino	Yes	4	Adenocarcinoma	FoundationOne	0	0	0	0	0		0	G1159fs*17, K997T (VUS)	0	E107fs*117 (VUS)	0	0	0	S1513P (VUS)	0	0	0	G163F (VUS)	0	0	0	0	G244D	0	R2609Q, C490S, S3063N,V1067F (VUS)	0	0	G3203V (VUS)	0	S1676C (VUS)
353	68	Alive	30.3871	Female	Caucasian	Not Hispanic or Latino	Yes	3	Adenocarcinoma	FoundationOne	exon 20 insertion D770_N771>ASVDN	0	0	0	0		0	0	0	0	0	0	Y395C (VUS)	0	0	0	0	0	0	R337C	0	0	R280K	0	R4573Q (VUS)	I1398T (VUS)	M1923I (VUS)	0	0	0
354	75	Alive	22.4839	Male	Caucasian	Not Hispanic or Latino	Yes	4	Adenocarcinoma	FoundationOne	G598V, L858R	G164E (VUS)	0	0	0		0	P336L (VUS)	0	0	0	H519R (VUS)	0	0	0	0	0	0	0	0	0	0	0	E4432A,R881C (VUS)	0	0	0	0	0	0
355	64	Deceased	20.1	Female	Caucasian	Not Hispanic or Latino	Yes	4	Adenocarcinoma	FoundationOne	0	K1518N (VUS)	G12C	0	0		0	E1449*	0	0	0	0	0	0	0	0	0	0	0	0	0	0	Q167*	0	C503*, D703Y (VUS)	0	0	G2262V (VUS)	Q2309*, P3082L (VUS)	0
356	53	Alive	80.6	Male	Caucasian	Not Hispanic or Latino	Yes	4	Adenocarcinoma	FoundationOne	0	0	amplification equivocal , G12A	0	0		0	0	R405S (VUS)	0	0	0	0	0	0	0	0	E357*, D343N, D350N (VUS)	0	0	G429S (VUS)	0	G266E	R3087P (VUS)	A4033P (VUS)	0	A602T (VUS)	0	0	0
357	53	Alive	115.484	Female	Asian	Not Hispanic or Latino	No	4	Adenocarcinoma	FoundationOne	G719C, S768I	0	0	0	G469A, D22N (VUS)		0	0	0	0	0	0	0	0	Y828H (VUS)	0	0	0	0	0	0	0	0	0	0	0	0	0	0	A562S (VUS)
358	71	Alive	18.7333	Female	African American	Not Hispanic or Latino	Yes	2	Adenocarcinoma	FoundationOne	0	0	G12D	0	D638E, E26D (VUS)		0	0	0	0	0	0	A45_E46insA (VUS)	N1659S (VUS)	0	0	0	0	0	0	0	0	0	0	0	0	0	P2116fs*39	R4145H, S818L (VUS)	R1056C (VUS)
359	66	Deceased	8.46667	Female	Caucasian	Not Hispanic or Latino	Yes	4	Adenocarcinoma	FoundationOne	0	0	0	0	0		0	0	0	0	0	0	0	C2003F (VUS)	0	0	0	0	0	0	Y208fs*21	0	C242S	0	0	0	0	0	0	0
360	63	Alive	37.4839	Male	Caucasian	Not Hispanic or Latino	Yes	4	Adenocarcinoma	FoundationOne	0	0	G12V	0	0		0	0	0	0	0	0	0	0	0	0	0	0	0	0	0	0	0	0	I844M (VUS)	0	0	0	0	0
361	64	Alive	46.9677	Male	Caucasian	Not Hispanic or Latino	No	2	Adenocarcinoma	FoundationOne	A289T, L858R	0	0	0	amplification equivocal		0	0	0	0	S296N (VUS)	0	0	G328_A329insG (VUS)	0	0	0	0	0	0	0	0	E294*	0	T2335A subclonal	0	R2064H (VUS)	0	amplification (VUS)	0
362	54	Deceased	19.3333	Male	Asian	Not Hispanic or Latino	Yes	4	Adenocarcinoma	FoundationOne	0	EML4-ALK fusion Variant 3a/b	0	0	0		0	0	C1196Y (VUS)	0	0	0	0	0	0	0	0	0	amplification (VUS)	R337C	E542fs*31	0	A39fs*5	S4582F (VUS)	S2514L (VUS)	0	0	0	0	0
363	91	Deceased	8.51613	Male	Caucasian	Not Hispanic or Latino	Yes	4	Adenocarcinoma	FoundationOne	exon 19 deletion L747_T751del	0	0	0	0		0	0	0	0	0	0	0	0	C1960Y (VUS)	0	0	0	0	0	0	0	R280T	0	0	0	0	0	N2830H, R2013K (VUS)	0
364	41	Alive	16.8387	Female	Caucasian	Hispanic or Latino	No	4	Adenocarcinoma	FoundationOne	0	0	G12D	0	0		0	0	0	0	0	0	0	D1728del (VUS)	0	0	0	0	0	0	0	0	0	0	0	0	0	0	0	0
365	81	Deceased	11.3667	Male	Asian	Not Hispanic or Latino	No	4	Adenocarcinoma	FoundationOne	0	L1404V (VUS)	K117N	0	0		0	0	C1196Y (VUS)	CCDC6-RET fusion	0	0	0	0	0	0	0	0	0	L2995V (VUS)	0	0	0	0	0	0	0	0	0	E1244K (VUS)
366	57	Alive	64.6667	Male	Asian	Not Hispanic or Latino	No	4	Adenocarcinoma	FoundationOne	L858R	0	0	0	0		0	0	0	0	0	0	0	0	0	0	amplification equivocal	F354L (VUS)	0	0	0	amplification	V172F	K2702E (VUS)	0	0	0	0	amplification (VUS), A1685fs*32	0
367	79	Deceased	4.80645	Male	Asian	Not Hispanic or Latino	Yes	4	Adenocarcinoma	FoundationOne	0	0	0	0	0		0	0	0	0	0	0	G123S (VUS)	0	0	0	0	0	0	0	0	V205L (VUS)	R273L	A4471T (VUS)	T4519S (VUS)	0	0	0	amplification (VUS)	0
368	81	Alive	18.4194	Male	Caucasian	Not Hispanic or Latino	Yes	4	Adenocarcinoma	FoundationOne	L858R, S811F	0	0	0	0		0	0	T348I (VUS)	0	Q203E (VUS)	0	0	0	0	splice site 2741-1G>T	0	0	0	0	0	0	G245V	0	0	0	A67del (VUS)	0	E1768*, A314D (VUS)	0
369	74	Alive	11.9	Female	Caucasian	Not Hispanic or Latino	Yes	3	Adenocarcinoma	FoundationOne	0	0	Q61L	0	0		0	0	0	0	0	0	P533S (VUS)	0	0	0	0	0	0	0	0	0	H193R	0	N119Y (VUS)	0	0	L3313V (VUS)	0	0
370	54	Alive	21.129	Male	Asian	Not Hispanic or Latino	Yes	4	Adenocarcinoma	FoundationOne	0	0	0	T1290K (VUS)	G596R		0	0	0	0	0	0	0	E1729* (VUS)	0	0	0	0	0	0	0	0	R273L	0	D4407Y (VUS)	R1322Q (VUS)	0	Q4891*, D4851N, L4876F (VUS)	0	0
371	62	Deceased	7.12903	Male	Caucasian	Not Hispanic or Latino	Yes	4	Adenocarcinoma	FoundationOne	0	0	G12V	0	0		0	splice site 2860-2A>G	0	E616del (VUS)	0	0	0	0	0	0	0	G196V	0	0	E219*	0	0	0	R2240L (VUS)	0	0	0	0	R994Q (VUS)
372	65	Alive	20.2258	Male	Caucasian	Not Hispanic or Latino	Yes	2	Adenocarcinoma	FoundationOne	0	0	G12V	0	0		0	0	0	0	0	0	0	G246S (VUS)	0	0	P60L (VUS)	0	0	G1522S,W308C (VUS)	0	0	Q136fs*34	0	R4063I (VUS)	0	splice site 11063-1G>T (VUS)	0	0	R2297L (VUS)
373	60	Alive	10.9032	Female	Caucasian	Not Hispanic or Latino	Yes	4	Adenocarcinoma	FoundationOne	0	0	0	0	0		0	0	0	0	0	0	0	0	0	0	0	S271fs*14	0	0	G417E	0	0	0	C2817F, L293F (VUS)	0	0	0	0	amplification (VUS)
374	65	Deceased	9.83871	Male	Caucasian	Not Hispanic or Latino	Yes	4	Adenocarcinoma	FoundationOne	0	R806C (VUS)	0	0	V600E		0	0	0	S6F (VUS)	0	0	P2161S (VUS)	0	0	0	0	0	0	0	0	0	0	S4370P (VUS)	0	0	0	0	0	0
375	72	Deceased	15	Female	Caucasian	Hispanic or Latino	Yes	4	Adenocarcinoma	FoundationOne	0	0	G12C	0	0		0	0	0	0	0	0	0	0	0	0	0	0	0	0	0	0	R175H	0	0	0	A53V (VUS)	0	V277L (VUS)	0
376	73	Alive	16.3667	Female	Caucasian	Not Hispanic or Latino	Yes	4	Adenocarcinoma	FoundationOne	0	H517R (VUS)	0	0	0		0	0	0	A45V (VUS)	0	0	0	0	K3326* (VUS)	0	0	0	0	0	0	0	0	0	0	0	0	A2657V (VUS)	G906S (VUS)	0
377	77	Alive	90.4516	Male	Caucasian	Not Hispanic or Latino	No	4	Adenocarcinoma	FoundationOne	0	0	G12C	0	0		0	0	0	0	0	0	0	Q129_Q131del (VUS)	0	0	0	0	0	0	0	0	0	0	0	0	0	0	0	R701S (VUS)
378	63	Deceased	25.5484	Male	Caucasian	Not Hispanic or Latino	Yes	4	Adenocarcinoma	FoundationOne	0	0	G12C	0	0		0	0	0	0	0	0	0	0	0	0	0	0	0	0	0	0	G334V	0	0	0	0	0	0	0
379	70	Alive	5.26667	Male	Caucasian	Not Hispanic or Latino	Yes	4	Adenocarcinoma	FoundationOne	0	0	G12C	0	0		0	0	0	0	0	0	W1498*	0	0	C1383F (VUS)	amplification	0	0	I2606del (VUS)	0	amplification	0	0	amplification (VUS)	0	0	P2641L (VUS)	0	R2399L,amplification (VUS)
380	85	Deceased	1.13333	Male	Other	Hispanic or Latino	Yes	4	Adenocarcinoma	FoundationOne	0	E296K (VUS)	amplification equivocal , G12D	0	0		0	D1127H (VUS)	0	0	0	S310F	0	0	0	0	0	0	0	E431K (VUS)	0	0	0	0	E4352*	Q1511*	0	0	0	0
381	68	Alive	17.2333	Female	Caucasian	Not Hispanic or Latino	Yes	4	Adenocarcinoma	FoundationOne	0	0	0	0	0		0	T910M	0	0	0	amplification equivocal	0	0	0	0	amplification equivocal	0	amplification (VUS)	0	0	amplification equivocal	R335fs*10	C4131S (VUS)	0	0	0	A4965T (VUS)	0	G716fs*39
382	68	Deceased	3.16667	Female	Caucasian	Not Hispanic or Latino	Yes	4	Adenocarcinoma	FoundationOne	amplification	0	0	0	0		0	0	0	0	0	0	0	0	S1982I (VUS)	0	0	0	amplification (VUS)	0	0	C244S (VUS)	R156G	0	0	splice site 5143-1G>T	0	G1793V (VUS)	0	P993T
383	71	deceased	10.5484	Male	Caucasian	Not Hispanic or Latino	Yes	2	Adenocarcinoma	FoundationOne	0	0	G12A	0	0		0	0	0	0	0	0	0	G319del (VUS)	0	0	0	R304W	0	0	G430C (VUS)	0	0	0	deletion exons 8-11	0	0	0	0	D64E (VUS)
384	68	Alive	11.4194	Female	Asian	Not Hispanic or Latino	No	4	Adenocarcinoma	FoundationOne	0	0	0	W133R (VUS)	amplification (VUS)		exon 14 splice site 3013_3028+2del18, amplification (VUS)	0	0	0	S1223del (VUS)	0	0	0	0	0	0	0	0	T1020I (VUS)	0	0	K132R	0	0	0	0	0	0	0
385	72	Alive	12.0323	Female	Caucasian	Hispanic or Latino	No	4	Adenocarcinoma	FoundationOne	0	0	0	0	0		exon 14 splice site D1010H	0	0	0	0	0	0	G351A (VUS)	0	0	0	0	0	0	0	0	0	0	0	0	A53V (VUS)	0	0	0
386	49	Alive	34.2581	Female	Asian	Not Hispanic or Latino	No	4	Adenocarcinoma	FoundationOne	0	EML4-ALK fusion Variant 5, L1196M	0	0	0		0	T1264M (VUS)	0	0	0	0	0	0	0	0	0	0	R465W (VUS)	0	0	0	Q331*	0	0	E608*, Q2207*	0	0	0	0
387	63	Alive	12	Female	Caucasian	Hispanic or Latino	Yes	4	Adenocarcinoma	FoundationOne	amplification equivocal , exon 19 deletion	I1057T (VUS)	0	0	0		0	0	0	0	0	0	0	Q131_H132insQQ (VUS)	0	0	amplification	0	0	amplification (VUS)	0	amplification	R273H	0	0	0	0	0	0	0
388	57	Alive	65.0645	Female	Other	Not Hispanic or Latino	No	4	Adenocarcinoma	FoundationOne	exon 19 deletion E746_A750del, T790M	0	0	0	0	1	0	0	0	0	0	0	0	0	0	0	0	0	0	0	0	0	Q165*	0	0	0	0	0	0	0
404	87	Alive	21.9032	Female	Caucasian	Hispanic or Latino	No	2	Adenocarcinoma	FoundationOne	0	EML4-ALK fusion Variant 1	0	0	0		amplification (VUS)	0	0	R368C (VUS)	0	G603S (VUS)	0	0	0	0	amplification	0	0	0	0	amplification	0	0	R4573Q (VUS)	0	0	0	0	0
405	36	Deceased	12.1	Female	Asian	Not Hispanic or Latino	Yes	4	Adenocarcinoma	FoundationOne	exon 19 deletion L747_P753>S	0	0	0	0		0	0	0	0	E1309fs*4	0	0	0	E1593D (VUS)	0	0	0	amplification (VUS)	0	0	0	R110P	0	0	0	0	0	Q3836K (VUS)	0
406	61	Alive	223.387	Male	Caucasian	Not Hispanic or Latino	Yes	4	Adenocarcinoma	FoundationOne	0	0	G12C, L6V (VUS)	0	0		0	0	0	0	0	0	0	0	L391F (VUS)	0	0	0	0	G2695C	0	0	0	0	S645P (VUS)	0	0	0	0	0
407	35	Alive	16.7667	Female	Asian	Not Hispanic or Latino	No	4	Adenocarcinoma	FoundationOne	amplification, L858R	0	0	0	0		amplification, G87V (VUS)	0	0	0	0	amplification	G987fs*45	S1218N (VUS)	0	0	amplification	0	amplification (VUS)	0	0	amplification	E258V	0	H2341Y (VUS)	0	0	0	0	0
408	60	Alive	91.4194	Male	Caucasian	Hispanic or Latino	No	1	Adenocarcinoma	FoundationOne	exon 19 deletion E746_A750del	0	0	0	0		0	0	0	0	0	0	0	0	0	0	0	0	0	0	0	0	0	0	0	0	A53V (VUS)	0	0	0
409	36	Deceased	12.1	Female	Asian	Not Hispanic or Latino	Yes	4	Adenocarcinoma	FoundationOne	exon 19 deletion L747_P753>S	0	0	0	0		0	0	0	0	E1309fs*4	0	0	0	E1593D (VUS)	0	0	0	0	0	0	0	R110P	0	0	0	0	0	Q3836K (VUS)	0
410	46	Alive	34.2903	Female	Asian	Not Hispanic or Latino	No	4	Adenocarcinoma	FoundationOne	A871E, L858R	0	0	S152F (VUS)	0		0	0	0	0	0	0	0	0	0	K1782Q (VUS)	0	0	0	0	0	0	G105R	0	0	0	0	R755_P772del,R755Q (VUS)	0	0
411	79	Deceased	11.9333	Male	Caucasian	Not Hispanic or Latino	Yes	4	Adenocarcinoma	FoundationOne	0	0	G12C	0	0		0	0	0	0	0	0	0	0	0	N104S, R912W (VUS)	amplification	0	0	D2595fs*11	0	amplification	0	N2464Y (VUS)	0	0	0	0	0	0
412	79	Alive	35.4839	Male	Caucasian	Hispanic or Latino	Yes	1	Adenocarcinoma	FoundationOne	0	0	Q61H	0	0		0	0	0	splice site 1264-1G>T (VUS)	0	0	0	0	0	0	amplification	0	amplification (VUS)	0	0	amplification equivocal	G266V	V2969F (VUS)	T3366I (VUS)	0	amplification (VUS)	0	0	0
413	70	Deceased	14.3667	Female	Caucasian	Not Hispanic or Latino	Yes	4	Adenocarcinoma	FoundationOne	0	0	G12D	0	0		0	R1189*	0	0	0	0	0	A344V (VUS)	0	0	0	M129_E130>I*	0	0	H552fs*19	0	0	0	0	0	0	0	0	0
419	78	Deceased	32.9355	Male	Caucasian	Not Hispanic or Latino	Yes	4	Adenocarcinoma	FoundationOne	0	0	G12V	0	0		0	0	0	0	0	0	0	0	0	0	0	0	0	0	0	Y214_K221>Q del (VUS)	R273C	0	0	0	0	0	0	0
421	59	Deceased	9.77419	Female	Caucasian	Not Hispanic or Latino	Yes	4	Adenocarcinoma	FoundationOne	A289T, L858R	0	0	0	0		0	loss	0	0	0	0	0	G319del (VUS)	0	0	0	0	0	0	0	0	0	0	0	0	0	0	0	0
422	81	Alive	16.3871	Male	Caucasian	Not Hispanic or Latino	Yes	2	Adenocarcinoma	FoundationOne	0	0	G12A, T158I (VUS)	0	0		E83* (VUS)	0	0	0	0	0	0	0	0	P1315L (VUS)	E128K (VUS)	0	0	D2720N, E2351Q, L1444V,S1369L (VUS)	0	0	0	E4143*	L1287F (VUS)	0	H1596Y (VUS)	S2834*	0	0
423	65	Deceased	9.29032	Female	Caucasian	Not Hispanic or Latino	Yes	4	Adenocarcinoma	FoundationOneV1	0	0	G12A	0	0		0	0	0	0	0	0	0		P655R (VUS)	0	0	E120*		R2105S (VUS)	0	0	0		0	0	0	0
424	71	Alive	12.6129	Female	Caucasian	Not Hispanic or Latino	Yes	4	Adenocarcinoma	FoundationOne	0	0	G12V	0	0		0	0	0	L56M (VUS)	0	0	0	0	0	0	0	0	0	0	0	0	R273S	F360L, L3582F (VUS)	I4592T (VUS)	0	V3248M (VUS)	0	0	R994Q (VUS)
425	61	Alive	36.7419	Female	Caucasian	Not Hispanic or Latino	Yes	4	Adenocarcinoma	FoundationOne	0	0	0	0	A31G (VUS)		0	0	0	0	0	0	0	0	0	0	0	splice site 465-1G>C	0	I1806_K1807del (VUS)	0	0	0	0	0	0	0	0	Q3314H,T2942A (VUS)	A1340E,N2001K (VUS)
426	76	Deceased	9.54839	Male	Caucasian	Not Hispanic or Latino	Yes	4	Adenocarcinoma	FoundationOne	0	0	Q61L	0	0		0	0	T348I (VUS)	0	0	0	0	0	0	0	loss	A200fs*87	0	0	G332V (VUS)	0	0	H809R, A636T, R2041H (VUS)	0	0	0	0	M1819T (VUS)	0
427	51	Deceased	2.19355	Male	Asian	Not Hispanic or Latino	Yes	4	Adenocarcinoma	FoundationOne	0	0	G12C	0	0		0	0	C1196Y (VUS)	0	0	0	0	E1847K (VUS)	0	D924N (VUS)	0	truncation exon 6	0	M2504fs*6, E2402K,M2405I,T935R (VUS)	H274R (VUS)	0	0	0	0	0	0	0	0	0
428	62	Deceased	2.87097	Male	Caucasian	Not Hispanic or Latino	Yes	4	Adenocarcinoma	FoundationOne	0	0	G12V	0	0		0	R417C (VUS)	M8T (VUS)	0	0	0	0	0	0	0	0	I99fs*4	0	0	L276fs*73	0	0	R1340*, Q3450L (VUS)	0	0	0	0	0	0
429	56	Deceased	20.6	Male	Asian	Not Hispanic or Latino	Yes	4	Adenocarcinoma	FoundationOne	amplification, L747P	0	0	0	0		0	0	C1196Y (VUS)	0	0	0	0	0	T3371A (VUS)	0	0	0	amplification (VUS)	0	0	0	N210fs*37, V274A subclonal	0	0	0	amplification (VUS)	0	R2610Q, V2322A (VUS)	0
430	61	Alive	18.7419	Male	Caucasian	Not Hispanic or Latino	Yes	4	Adenocarcinoma	FoundationOne	0	0	G12A	0	0		0	0	V1146A (VUS)	0	0	0	0	G328_A329insG (VUS)	0	0	0	0	0	0	0	0	Q192* subclonal	0	0	0	0	0	0	0
431	77	Deceased	12.0323	Male	Caucasian	Hispanic or Latino	Yes	3	Adenocarcinoma	FoundationOne	0	0	G12V	0	0		0	0	0	0	0	0	0	0	0	A2463T (VUS)	0	0	0	0	0	0	splice site 376-2A>G	D3317N (VUS)	0	0	0	0	A311D (VUS)	0
432	39	Deceased	3.19355	Female	Asian	Not Hispanic or Latino	Yes	4	Adenocarcinoma	FoundationOne	0	0	G12D	0	0		0	0	0	0	0	0	0	0	0	I567V (VUS)	0	0	0	0	0	0	R248Q	0	0	0	0	0	0	0
433	67	Alive	28.871	Female	Caucasian	Not Hispanic or Latino	Yes	4	Adenocarcinoma	FoundationOne	exon 19 deletion L747_A750>P, T790M	0	0	0	0	1	0	0	0	0	0	0	0	0	0	0	0	0	0	0	0	0	0	0	0	0	0	0	0	0
434	82	Alive	129.323	Female	Asian	Not Hispanic or Latino	No	4	Adenocarcinoma	FoundationOne	0	0	0	0	0		exon 14 splice site 3028+2T>C, C1146* (VUS)	0	0	0	0	0	0	0	K3190T (VUS)	0	0	F354L (VUS)	0	0	0	0	C135F	0	0	0	0	0	0	0
435	67	Alive	110.097	Female	Caucasian	Not Hispanic or Latino	Yes	2	Adenocarcinoma	FoundationOne	exon 19 deletion E746_A750del	0	0	0	0		0	0	0	0	0	0	A139V (VUS)	0	C822R (VUS)	0	0	0	0	0	0	0	0	0	0	0	0	0	0	0
436	52	Deceased	116.033	Male	Caucasian	Not Hispanic or Latino	No	4	Adenocarcinoma	FoundationOne	amplification	0	0	0	0		S966fs*6 (VUS)	I962V (VUS)	0	0	0	0	0	0	0	0	0	0	0	0	0	0	0	0	0	0	0	0	0	0
437	61	Alive	45	Female	Caucasian	Not Hispanic or Latino	No	1	Adenocarcinoma	FoundationOne	0	0	0	0	0		exon 14 splice site 2888-19_2888-4del16	0	0	0	0	0	0	0	0	0	0	0	0	0	0	0	0	0	0	0	0	0	M796V, P1863A (VUS)	0
438	84	Alive	17.1613	Female	Caucasian	Not Hispanic or Latino	No	1	Adenocarcinoma	FoundationOne	0	0	0	0	0		exon 14 splice site 3028+3A>T	0	0	0	0	0	G1770V (VUS)	0	0	0	0	0	0	0	0	0	0	0	0	0	0	0	0	0
439	64	Alive	18.2581	Male	Caucasian	Not Hispanic or Latino	No	2	Adenocarcinoma	FoundationOne	0	0	0	0	0		0	0	0	0	0	0	Q450*	0	0	0	0	0	0	0	0	0	0	R881C (VUS)	0	0	0	0	0	0
441	81	Deceased	21.6	Female	Caucasian	Not Hispanic or Latino	Yes	1	Adenocarcinoma	FoundationOneV1	0	0	0	0	0		0	0	0	0	0	0	0		0	0	0	0		0	0	0	0		0	0	0	0
459	74	Alive	15.9355	Female	Asian	Not Hispanic or Latino	No	4	Adenocarcinoma	FoundationOne	exon 19 deletion L747_T751del	0	0	H1999N (VUS)	0		0	0	C1196Y, S627L (VUS)	0	0	0	P225S (VUS)	0	0	0	0	0	0	0	0	0	L194R	0	I1915T (VUS)	0	R3470C (VUS)	0	0	0
460	52	Alive	23.6333	Male	Asian	Not Hispanic or Latino	No	4	Adenocarcinoma	FoundationOne	amplification, exon 19 deletion E746_A750del,	0	0	0	0		0	0	0	0	0	0	0	0	0	0	0	0	amplification (VUS)	E2950Q (VUS)	0	0	R213L	P1118R (VUS)	0	0	0	0	0	0
461	68	Deceased	2.58065	Female	Caucasian	Not Hispanic or Latino	Yes	4	Adenocarcinoma	FoundationOne	0	0	amplification, G12D	0	0		0	0	0	0	0	0	0	0	0	0	0	0	0	0	0	0	0	I2004M (VUS)	A3676_D3677insD,L66S (VUS)	0	0	0	0	D546E,S2091F (VUS)
462	70	Alive	12.9355	Female	Caucasian	Not Hispanic or Latino	Yes	4	Adenocarcinoma	FoundationOne	0	0	0	0	0		0	0	0	0	0	R47H (VUS)	0	0	deletion exons 13-25, D1337N, R259T (VUS)	0	0	M1	0	0	0	0	P152fs*18	0	P3215T (VUS)	E1785Q, E1799Q (VUS)	0	T1246M (VUS)	I4080T (VUS)	0
463	57	Alive	20.6452	Female	Caucasian	Hispanic or Latino	Yes	3	Adenocarcinoma	FoundationOne	0	0	amplification, G12C	0	0		0	0	0	0	0	0	0	A767T (VUS)	0	0	0	0	0	L1675fs*17	0	0	0	0	0	0	0	0	0	0
464	56	Alive	19.1613	Male	Caucasian	Not Hispanic or Latino	No	4	Adenocarcinoma	FoundationOne	0	EML4-ALK fusion Variant 1	0	0	0		0	0	0	0	0	0	0	P508S (VUS)	0	0	0	0	0	0	0	0	R175H	0	0	0	0	0	0	0
465	62	Alive	22.6129	Female	Caucasian	Not Hispanic or Latino	No	3	Adenocarcinoma	FoundationOne	0	0	G12C	0	0		0	0	0	0	0	0	0	0	0	0	0	Q305*	0	0	0	0	0	0	0	0	0	0	0	0
466	68	Deceased	20.0968	Female	Asian	Not Hispanic or Latino	No	4	Adenocarcinoma	FoundationOne	0	0	G12D	0	0		0	0	0	0	0	0	0	0	H3056Y (VUS)	0	0	0	0	0	0	0	0	0	0	0	0	0	rearrangement (VUS)	L366R (VUS)
467	61	Alive	18.4839	Male	Caucasian	Not Hispanic or Latino	Yes	3	Adenocarcinoma	FoundationOne	0	0	G12C	0	0		0	0	0	Y791F (VUS)	0	0	0	splice site3823+1G>T (VUS)	0	0	0	0	0	0	V369A (VUS)	0	0	0	0	0	0	0	Q2177R (VUS)	0
468	65	Alive	19.9032	Female	Caucasian	Not Hispanic or Latino	Yes	4	Adenocarcinoma	FoundationOne	0	0	G12A	P56L (VUS)	0		0	0	0	0	0	0	0	0	0	splice site 2467+1G>T	0	0	0	0	0	0	0	0	Q2839L,S4110C (VUS)	0	T582S (VUS)	0	0	0
469	86	Alive	8.10714	Male	Caucasian	Not Hispanic or Latino	Yes	1	Adenocarcinoma	FoundationOne	0	0	0	0	0		0	0	0	0	0	0	0	0	0	0	0	0	0	0	0	0	W53*	S1310L (VUS)	0	0	0	0	0	0
470	57	Deceased	8.58065	Male	Caucasian	Not Hispanic or Latino	Yes	4	Adenocarcinoma	FoundationOne	0	0	G12C	0	0		0	loss exons 12-29	0	0	0	0	0	G326_G328del (VUS)	0	0	0	G242V	0	0	E121*	0	0	0	K3712T, L1205I (VUS)	0	0	0	0	0
471	54	Alive	5.51613	Male	Caucasian	Not Hispanic or Latino	Yes	4	Adenocarcinoma	FoundationOne	0	0	0	0	0		0	E1573*	0	0	0	amplification equivocal, P523S (VUS)	Q467H (VUS)	0	0	0	0	0	amplification (VUS)	0	0	0	S94*	0	G418V	0	0	0	L3261F (VUS)	splice site 4194+1G>T, Y1713C (VUS)
472	78	Alive	28.6774	Female	Caucasian	Not Hispanic or Latino	Yes	3	Adenocarcinoma	FoundationOne	0	0	G13D	0	0		0	0	0	0	0	0	G846C (VUS)	P508S (VUS)	G1771D (VUS)	0	0	0	0	0	R498*, D294N (VUS)	0	0	0	0	0	0	0	Q2179E (VUS)	0
473	71	Alive	15.3871	Female	Caucasian	Not Hispanic or Latino	Yes	3	Adenocarcinoma	FoundationOne	0	0	0	0	0		0	0	0	0	T2626S (VUS)	0	0	0	0	S2467L (VUS)	0	0	0	0	K323fs*7	0	V157F	0	L1172_C1173>FF,S1645L (VUS)	0	0	P643S (VUS)	0	K1992N, R2297Q (VUS)
474	77	Alive	14.9032	Male	Caucasian	Not Hispanic or Latino	No	4	Adenocarcinoma	FoundationOne	exon 19 deletion E746_A750del	0	0	0	0		0	0	0	0	0	0	0	0	0	0	0	0	0	0	0	0	0	0	0	0	0	0	H1792N (VUS)	0
475	68	Deceased	2.8	Male	Asian	Not Hispanic or Latino	No	4	Adenocarcinoma	FoundationOne	exon 19 deletion E746_A750del	0	0	0	0		0	0	0	0	0	S310F	0	0	0	0	0	0	0	0	0	0	0	0	0	0	0	0	0	0
476	82	Alive	3.67742	Female	Asian	Not Hispanic or Latino	No	2	Adenocarcinoma	FoundationOne	exon 19 deletion E746_A750del	0	0	0	0		0	0	0	0	0	0	G1375A (VUS)	0	0	G696S (VUS)	0	0	0	0	0	0	0	0	0	0	0	0	0	0
477	85	Alive	1	Female	Asian	Not Hispanic or Latino	Yes	3	Adenocarcinoma	FoundationOne	A871G, L858R	0	0	0	0		0	0	0	0	V1125A (VUS)	0	Q1334_R1335insQ	0	0	0	amplification equivocal	0	V425M (VUS)	H2195R (VUS)	0	amplification equivocal	0	0	0	0	0	0	0	0
478	87	Alive	20.2143	Female	Asian	Not Hispanic or Latino	No	4	Adenocarcinoma	FoundationOne	amplification, L858R, T790M, rearrangement (VUS)	0	0	0	0	1	0	0	0	0	0	0	0	0	0	0	0	0	amplification (VUS)	0	0	0	V274L	0	0	N261D (VUS)	amplification (VUS)	0	0	0
479	61	Alive	7.19355	Female	Asian	Not Hispanic or Latino	No	4	Adenocarcinoma	FoundationOne	0	R510W (VUS)	G12V	0	0		0	0	0	0	0	0	0	0	0	0	0	0	0	0	0	0	0	0	0	0	F688V, P1846T (VUS)	0	0	0
480	61	Alive	18.4839	Male	Caucasian	Not Hispanic or Latino	Yes	3	Adenocarcinoma	FoundationOne	G719A, Q701L (VUS)	0	0	0	0		0	0	0	Y791F (VUS)	0	0	0	0	0	0	0	0	0	0	V369A (VUS)	0	0	0	P3966T (VUS)	0	0	0	Q2177R (VUS)	0
481	49	Deceased	18.129	Female	Caucasian	Hispanic or Latino	Yes	4	Adenocarcinoma	FoundationOne	0	EML4-ALK fusion Variant 2	0	0	0		0	K1033E,S1239A (VUS)	0	0	0	0	0	0	0	0	0	0	0	0	0	0	0	0	0	0	0	0	0	0
482	65	Alive	30.2258	Female	Caucasian	Not Hispanic or Latino	Yes	4	Adenocarcinoma	FoundationOne	0	0	G179S (VUS)	0	V600E		0	0	0	0	0	0	0	G246S (VUS)	P655R (VUS)	0	0	0	0	0	0	0	Q317*	0	0	K2093*, G933V (VUS)	0	0	G892E (VUS)	0
483	77	Alive	12.6774	Female	Caucasian	Hispanic or Latino	No	3	Adenocarcinoma	FoundationOne	amplification equivocal , L858R	0	0	R1617S (VUS)	0		0	0	0	0	0	0	0	0	0	0	0	0	0	0	0	0	0	0	0	0	A53V (VUS)	0	0	P781T (VUS)
486	72	Alive	14	Male	Asian	Not Hispanic or Latino	No	4	Adenocarcinoma	FoundationOne	0	0	G12C	0	0		0	0	C1196Y (VUS)	0	0	0	Q479*	0	0	0	0	0	0	0	0	0	0	0	N4505S (VUS)	0	A67_G68insAA, G73E (VUS)	0	0	0
